# Supplementary material for: Auditory information enhances post-sensory visual evidence during rapid multisensory decision-making
Source: Nat Commun. 2020 Oct 28;11:5440. doi: 10.1038/s41467-020-19306-7 (PMC7595090; doi:10.1038/s41467-020-19306-7)
Supplement: Supplementary file 3 — Source Data [file 41467_2020_19306_MOESM3_ESM.zip]

Archive with 9 entries (8 files):
- SourceData_Figure2.xlsx
- __MACOSX/
- __MACOSX/._SourceData_Figure2.xlsx
- SourceData_Figure3.xlsx
- __MACOSX/._SourceData_Figure3.xlsx
- SourceData_Figure4.xlsx
- __MACOSX/._SourceData_Figure4.xlsx
- SourceData_Figure5.xlsx
- __MACOSX/._SourceData_Figure5.xlsx
