# Supplementary material for: Auditory information enhances post-sensory visual evidence during rapid multisensory decision-making
Source: Nat Commun. 2020 Oct 28;11:5440. doi: 10.1038/s41467-020-19306-7 (PMC7595090; doi:10.1038/s41467-020-19306-7)
Supplement: Supplementary file 3 — Source Data [file 41467_2020_19306_MOESM3_ESM.zip › SourceData_Figure2.xlsx]

## Sheet: figure2a
	coherence 27.5%	coherence 30%	coherence 32.5%	coherence 35%
	0.733333	0.733333	0.766667	0.833333
	0.733333	0.733333	0.822222	0.777778
	0.696629	0.775281	0.75	0.766667
	0.550562	0.662921	0.719101	0.7
	0.775281	0.77381	0.790698	0.872093
	0.643678	0.741176	0.738095	0.804878
	0.744444	0.777778	0.777778	0.797753
	0.711111	0.8	0.822222	0.844444
	0.696629	0.722222	0.681818	0.711111
	0.640449	0.719101	0.730337	0.822222
	0.688889	0.844444	0.755556	0.877778
	0.730337	0.795455	0.719101	0.724138
	0.818182	0.820225	0.842697	0.866667
	0.777778	0.822222	0.822222	0.822222
	0.8	0.788889	0.866667	0.932584
	0.711111	0.7	0.855556	0.788889
	0.633333	0.655556	0.811111	0.811111
	0.707865	0.766667	0.811111	0.844444
	0.833333	0.788889	0.855556	0.844444
	0.842697	0.853933	0.910112	0.888889
	0.711111	0.722222	0.788889	0.855556
	0.688889	0.741573	0.766667	0.822222
	0.674157	0.766667	0.842697	0.820225
	0.611111	0.711111	0.822222	0.833333
	0.822222	0.688889	0.833333	0.833333
	0.722222	0.755556	0.777778	0.8
	0.7	0.622222	0.722222	0.722222
	0.629213	0.811111	0.8	0.833333
	0.611111	0.711111	0.719101	0.741573
	0.681818	0.579545	0.568182	0.685393
	0.62069	0.75	0.6	0.685393
	0.6	0.766667	0.744444	0.744444
	0.651685	0.7	0.666667	0.777778
	0.755556	0.8	0.866667	0.855556
	0.711111	0.766667	0.733333	0.766667
	0.677778	0.666667	0.755556	0.752809
	0.738636	0.8	0.855556	0.897727
	0.655556	0.712644	0.825581	0.820225
	0.677778	0.764045	0.744444	0.722222
	0.788889	0.808989	0.9	0.933333
mean V	0.704963	0.748023	0.779549	0.80587
	0.865169	0.788889	0.855556	0.866667
	0.744444	0.842697	0.865169	0.844444
	0.744444	0.777778	0.822222	0.788889
	0.711111	0.629213	0.752809	0.764045
	0.782051	0.784091	0.816092	0.917647
	0.779221	0.808824	0.773333	0.868421
	0.755556	0.844444	0.755556	0.777778
	0.8	0.788889	0.888889	0.888889
	0.719101	0.722222	0.766667	0.761364
	0.688889	0.786517	0.755556	0.855556
	0.777778	0.811111	0.833333	0.877778
	0.704545	0.8	0.741573	0.818182
	0.786517	0.9	0.831461	0.877778
	0.8	0.777778	0.8	0.877778
	0.811111	0.822222	0.877778	0.910112
	0.7	0.755556	0.777778	0.88764
	0.7	0.722222	0.777778	0.833333
	0.820225	0.777778	0.833333	0.855556
	0.766667	0.844444	0.855556	0.877778
	0.931034	0.91954	0.920455	0.963855
	0.766667	0.777778	0.744444	0.786517
	0.666667	0.7	0.777778	0.866667
	0.719101	0.678161	0.888889	0.875
	0.744444	0.755556	0.755556	0.788889
	0.833333	0.822222	0.844444	0.888889
	0.811111	0.777778	0.788889	0.866667
	0.633333	0.733333	0.733333	0.711111
	0.711111	0.733333	0.777778	0.898876
	0.788889	0.855556	0.822222	0.811111
	0.595506	0.685393	0.797753	0.75
	0.722222	0.693182	0.752809	0.696629
	0.772727	0.818182	0.797753	0.840909
	0.822222	0.866667	0.844444	0.9
	0.711111	0.822222	0.831461	0.865169
	0.911111	0.833333	0.865169	0.888889
	0.655556	0.744444	0.775281	0.766667
	0.797753	0.811111	0.888889	0.922222
	0.755556	0.786517	0.866667	0.820225
	0.777778	0.811111	0.811111	0.877778
mean AV	0.766667	0.844444	0.855556	0.9

## Sheet: figure2b
	coherence 27.5%	coherence 30%	coherence 32.5%	coherence 35%
	0.131835	0.0555556	0.0888889	0.0333333
	0.0111111	0.109363	0.0429463	0.0666667
	0.0478152	0.00249688	0.0722222	0.0222222
	0.160549	-0.0337079	0.0337079	0.0640449
	0.00677038	0.0102814	0.0253943	0.045554
	0.135543	0.0676471	0.0352381	0.063543
	0.0111111	0.0666667	-0.0222222	-0.019975
	0.0888889	-0.0111111	0.0666667	0.0444444
	0.0224719	0	0.0848485	0.0502525
	0.0484395	0.0674157	0.0252185	0.0333333
	0.0888889	-0.0333333	0.0777778	0
	-0.0257916	0.00454545	0.0224719	0.0940439
	-0.031665	0.0797753	-0.011236	0.0111111
	0.0222222	-0.0444444	-0.0222222	0.0555556
	0.0111111	0.0333333	0.0111111	-0.0224719
	-0.0111111	0.0555556	-0.0777778	0.0987516
	0.0666667	0.0666667	-0.0333333	0.0222222
	0.11236	0.0111111	0.0222222	0.0111111
	-0.0666667	0.0555556	0	0.0333333
	0.0883379	0.0656076	0.0103422	0.0749665
	0.0555556	0.0555556	-0.0444444	-0.0690387
	-0.0222222	-0.041573	0.0111111	0.0444444
	0.0449438	-0.0885057	0.0461923	0.0547753
	0.133333	0.0444444	-0.0666667	-0.0444444
	0.0111111	0.133333	0.0111111	0.0555556
	0.0888889	0.0222222	0.0111111	0.0666667
	-0.0666667	0.111111	0.0111111	-0.0111111
	0.0818976	-0.0777778	-0.0222222	0.0655431
	0.177778	0.144444	0.103121	0.0695381
	-0.0863126	0.105848	0.229571	0.0646067
	0.101533	-0.0568182	0.152809	0.011236
	0.172727	0.0515152	0.0533084	0.0964646
	0.170537	0.166667	0.177778	0.122222
	-0.0444444	0.0222222	-0.035206	0.00961298
	0.2	0.0666667	0.131835	0.122222
	-0.0222222	0.0777778	0.0197253	0.0138577
	0.0591164	0.0111111	0.0333333	0.0244949
	0.1	0.0738732	0.0410853	0
	0.1	0.0470662	0.0666667	0.155556
	-0.0222222	0.0354557	-0.0444444	-0.0333333
mean	0.0538055	0.0383405	0.0334788	0.0400228

## Sheet: figure2c
V	AV
0.766667	0.84407
0.766667	0.824189
0.747144	0.783333
0.658146	0.714295
0.80297	0.82497
0.731957	0.80745
0.774438	0.783333
0.794444	0.841667
0.702945	0.742338
0.728027	0.771629
0.791667	0.825
0.742258	0.766075
0.836942	0.848939
0.811111	0.813889
0.847035	0.855306
0.763889	0.780243
0.727778	0.758333
0.782522	0.821723
0.830556	0.836111
0.873908	0.933721
0.769444	0.768851
0.754838	0.752778
0.775936	0.790288
0.744444	0.761111
0.794444	0.847222
0.763889	0.811111
0.691667	0.702778
0.768414	0.780275
0.695724	0.819444
0.628735	0.707163
0.664021	0.716211
0.713889	0.807393
0.699032	0.858333
0.819444	0.807491
0.744444	0.874625
0.713202	0.735487
0.82298	0.854994
0.753501	0.807241
0.727122	0.819444
0.857803	0.841667

## Sheet: figure2d
	coherence 27.5%	coherence 30%	coherence 32.5%	coherence 35%
	600	629	608	600
	479	484	492	483.5
	542	533	516.5	534
	491	500	500	525
	707	662	679	662
	783	783	763	775.5
	583	575	550	566
	592	604	584	600
	692	659	645.5	633
	492	508	517	526
	508.5	517	500	501
	575	600	600	575
	633	642	658	617
	525	533.5	525	525
	513	508	516	509
	591.5	596	596	571
	546	534	534	538
	542	558.5	542	550
	641.5	641.5	637.5	641
	867	883	866	841.5
	750	750	679.5	671.5
	467	483	483.5	483
	716	729	667	692
	629.5	617	575	604
	746	742	725.5	712.5
	591.5	587.5	592	587.5
	671	653.5	659	651
	642	655	634	617
	629	608	634	658
	509	508.5	550	509
	709	692	691	667
	729.5	712.5	700.5	708
	592	588	562.5	558.5
	696	684	683.5	691.5
	675	667	646	658.5
	775	750	713	725
	538	508	529.5	526
	658	684	659	658
	475	491	487.5	500
	583	567	584	575
median V	596	606	598	600
	633	604.5	608	587.5
	509	525	525	508
	584	567	567	558.5
	581	584	583	567
	683	658	674	691
	967	1029.5	950	946
	592	575	583.5	566
	592	608.5	616.5	613
	692	725.5	667	692
	542	534	550	533
	550	537.5	542	541.5
	633	608	575	633
	650	650	633	675
	559	558	549.5	550
	521	516	525.5	517
	609	579.5	584	592
	558.5	567	546	550
	583	600	583	575
	683	683	704	675.5
	975	926	942	842
	783.5	729.5	750	709
	488	492	500	492
	725	742	759	725.5
	737.5	716	716.5	683
	780	766.5	766.5	725
	621	600.5	600	612.5
	687.5	725	721	713
	700	663	650	642
	621	641.5	646	633.5
	533	542	541	512.5
	759	759	725	750
	791.5	779	734	746
	633.5	650	617	625
	738	754.5	709	741
	700.5	734	691	679
	725	762	725	721
	550	546	525	508.5
	683.5	675	679	659
	508	504.5	516	509
	587.5	608.5	587.5	579
median AV	633	625	616.75	629

## Sheet: figure2e
	coherence 27.5%	coherence 30%	coherence 32.5%	coherence 35%
	33	-24.5	0	-12.5
	30	41	33	24.5
	42	34	50.5	24.5
	90	84	83	42
	-24	-4	-5	29
	184	246.5	187	170.5
	9	0	33.5	0
	0	4.5	32.5	13
	0	66.5	21.5	59
	50	26	33	7
	41.5	20.5	42	40.5
	58	8	-25	58
	17	8	-25	58
	34	24.5	24.5	25
	8	8	9.5	8
	17.5	-16.5	-12	21
	12.5	33	12	12
	41	41.5	41	25
	41.5	41.5	66.5	34.5
	108	43	76	0.5
	33.5	-20.5	70.5	37.5
	21	9	16.5	9
	9	13	92	33.5
	108	99	141.5	79
	34	24.5	41	12.5
	29.5	13	8	25
	16.5	71.5	62	62
	58	8	16	25
	-8	33.5	12	-24.5
	24	33.5	-9	3.5
	50	67	34	83
	62	66.5	33.5	38
	41.5	62	54.5	66.5
	42	70.5	25.5	49.5
	25.5	67	45	20.5
	-50	12	12	-4
	12	38	-4.5	-17.5
	25.5	-9	20	1
	33	13.5	28.5	9
	4.5	41.5	3.5	4
median	31.5	29.5	30.5	24.75

## Sheet: figure2f
V (z score)	AV (z score)
-0.906858	-0.422414
0.229723	-0.85096
-0.906858	0.186247
-0.130505	-0.180192
0.341517	0.28562
-0.441046	-0.85096
-0.285776	-1.11181
0.857016	-0.490733
-0.285776	-0.801274
-0.801274	3.0308
2.25445	0.440891
-0.751587	-0.0808184
-1.21119	1.11787
-0.801274	-0.434835
-0.596317	-0.490733
0.0806629	-0.0746076
-0.229878	-0.490733
-0.490733	2.82585
-0.745376	-0.956544
0.0309764	-0.590106
-0.540419	0.186247
0.229723	-0.745376
0.496788	-0.490733
-1.21119	0.391204
-0.540419	0.857016
0.0309764	0.546475
-1.05592	-0.801274
-1.11181	0.546475
-0.900647	-0.385149
-0.590106	0.906702
0.235933	-0.590106
0.341517	0.900491
-0.180192	-1.31677
1.22345	-1.06213
0.0806629	-0.906858
-0.596317	0.701745
-1.57763	-0.490733
-0.285776	-0.490733
-1.47204	0.391204
-0.490733	-1.2174
-0.173981	-1.42236
0.341517	1.06197
0.496788	3.23576
-0.180192	0.391204
-0.0187102	0.180036
-0.285776	0.906702
-0.434835	-0.801274
-0.69569	2.04328
-0.85096	3.64567
-1.01244	-0.124294
-0.900647	2.04328
0.28562	-0.180192
-0.751587	-0.751587
1.534	-0.857171
-0.335462	-0.69569
-0.54663	-1.05592
1.06197	-0.795063
-0.385149	0.335307
1.06197	-0.0808184
-0.590106	-0.745376
-0.69569	-0.85096
1.16756	0.440891
-0.385149	-0.69569
0.384993	-0.646003
0.956389	0.9626
-1.31677	-0.801274
0.341517	1.32283
-0.0746076	3.39103
-0.906858	-0.0746076
1.9936	-0.385149
-0.130505	-0.130505
-0.751587	-0.285776
-0.540419	-0.180192
-0.490733	-0.540419
0.857016	-0.646003
-0.490733	-0.540419
0.490577	1.06197
0.850805	4.94374
2.14887	-0.801274
0.540264	0.0247655
-0.54663	1.06197
0.229723	1.06197
-0.540419	0.391204
-1.26709	1.58368
-0.441046	-0.229878
-0.801274	-0.385149
-0.900647	-0.130505
-0.801274	-0.490733
-0.956544	-0.540419
-0.590106	-0.441046
-0.180192	-0.801274
-1.21119	-0.646003
-0.180192	-0.335462
-0.900647	-0.490733
-0.434835	0.701745
2.40972	0.242144
1.94391	1.16756
0.496788	2.45941
-0.69569	-0.906858
-0.801274	-0.590106
1.01229	-0.385149
0.906702	2.87553
-0.180192	-0.385149
1.94391	0.0309764
0.335307	-0.441046
0.652059	-0.590106
-0.646003	1.73895
-0.0746076	0.540264
-0.385149	0.391204
-0.024921	-0.335462
0.391204	-0.745376
-1.11181	-0.434835
0.13035	1.37872
-0.540419	-0.540419
-0.801274	-0.906858
-0.490733	0.180036
2.56499	-0.180192
-0.745376	-1.06213
-0.801274	2.04328
-0.801274	1.31662
0.596161	-0.285776
-1.1615	-0.441046
-0.590106	-0.85096
-1.26709	0.751432
-0.646003	-0.801274
-0.335462	-0.745376
-0.180192	1.58368
-0.335462	-0.54663
-0.801274	-0.745376
-0.335462	-0.646003
-0.85096	-0.906858
-0.484522	-0.646003
-0.646003	-0.130505
-0.596317	-0.85096
0.490577	-0.229878
-0.441046	-1.21119
0.13656	-0.646003
1.94391	-0.434835
-1.26709	-0.441046
-1.05592	0.0744521
0.751432	-0.229878
-0.173981	0.596161
-0.85096	-0.801274
0.9626	0.596161
0.801118	0.540264
1.01229	-0.69569
0.384993	-0.335462
0.857016	-0.335462
0.335307	2.25445
-1.1615	-1.01244
-0.54663	0.180036
-0.180192	-1.47204
-0.69569	-1.26709
1.11787	-0.540419
-1.36646	0.0309764
-1.31677	-0.335462
-0.490733	-0.385149
-0.130505	-0.646003
-0.124294	1.4222
-0.130505	1.83833
-1.06213	-0.285776
0.180036	-0.956544
-0.279565	-0.124294
0.857016	2.46562
0.490577	-0.285776
-0.024921	-0.124294
2.14887	-0.335462
-0.646003	-0.39136
-0.540419	-0.385149
-0.490733	-0.180192
-0.39136	0.490577
-0.85096	-0.646003
-0.124294	0.857016
-0.335462	-1.00623
-0.441046	-1.16771
-1.01244	-0.701901
-0.335462	-0.906858
1.4222	0.391204
-0.024921	-0.024921
-0.329251	-0.434835
-1.57763	-0.0746076
-0.85096	-0.024921
-0.285776	-0.85096
-0.385149	1.21724
-0.900647	-0.335462
0.701745	-0.39136
-0.285776	-0.540419
-0.335462	1.42841
-0.285776	-0.906858
0.391204	-0.646003
-1.7329	-0.639792
-1.11181	1.16756
0.291831	-0.130505
1.37251	-0.906858
-0.0746076	0.0309764
-0.751587	-0.906858
-0.385149	-0.0746076
-0.701901	-0.335462
-0.956544	-0.540419
-1.11181	-0.590106
0.186247	-0.54663
0.13035	-0.900647
0.0247655	-0.54663
-1.26709	-0.646003
0.701745	1.4781
-0.024921	0.906702
-0.85096	-0.540419
-0.956544	-1.00623
-0.490733	2.30414
1.42841	-0.801274
-0.956544	0.801118
-0.335462	2.09918
0.490577	0.28562
0.652059	-0.441046
-1.06213	1.68305
-0.385149	-0.385149
-0.490733	-0.85096
-0.69569	-0.229878
-0.434835	0.596161
-0.484522	-0.441046
0.645848	-0.85096
-0.540419	0.751432
-0.130505	-0.646003
0.341517	-0.540419
0.229723	-0.285776
0.229723	-1.06213
-0.596317	-0.385149
1.83833	1.68305
-0.85096	-1.11181
0.801118	0.956389
-0.0187102	0.645848
-0.0746076	-0.124294
-0.385149	0.645848
2.22961	2.68921
-0.229878	1.9936
0.0247655	-0.39136
1.16135	0.28562
-0.279565	-0.646003
2.36003	2.09918
-0.279565	1.32283
0.906702	1.94391
-0.900647	-0.54663
0.235933	1.21724
-0.596317	2.30414
-1.21119	-0.441046
1.83833	0.496788
1.94391	-0.484522
0.0247655	-0.701901
-0.236089	1.63337
-1.01244	-0.900647
-0.173981	1.9936
0.801118	-0.801274
2.25445	-0.745376
-1.36646	-1.00623
-0.490733	-0.956544
3.49661	1.31662
-1.11181	0.0806629
-0.335462	-1.31677
0.0247655	2.98112
-0.801274	-0.329251
-0.900647	1.26693
0.602372	0.180036
-0.434835	1.42841
1.83833	1.68927
1.58368	-0.39136
-0.751587	-1.11181
1.534	-0.596317
0.291831	1.4222
1.4222	-0.124294
-0.335462	-0.335462
1.4781	-0.639792
1.57747	0.0806629
1.88801	0.751432
2.76995	1.88801
0.180036	-0.229878
0.180036	-1.06213
-1.11181	-0.85096
-0.0808184	-0.801274
-0.596317	0.645848
0.652059	1.21724
1.11787	-1.21119
-0.279565	-0.69569
0.496788	-0.795063
-0.906858	-0.385149
-0.745376	-0.024921
-0.646003	-0.906858
-0.484522	-0.0746076
0.391204	-0.329251
-0.801274	-0.285776
-0.335462	-0.54663
2.67058	1.57747
-0.590106	-0.279565
3.0308	-0.751587
0.0806629	-0.745376
-0.385149	-1.42236
1.27314	-0.85096
1.42841	-0.335462
0.496788	-0.335462
-0.229878	-0.0746076
-0.69569	-0.285776
0.440891	-0.646003
0.13035	-0.434835
-0.906858	-0.571473
-1.31677	0.186247
-1.42236	2.40972
0.490577	2.45941
-0.801274	-0.701901
-0.434835	-1.11181
0.341517	-0.024921
1.06197	-0.285776
2.30414	1.9936
0.186247	1.06197
-0.229878	-0.229878
1.42841	0.13656
1.11166	-0.54663
-0.441046	-0.751587
-0.285776	-0.701901
-0.229878	-0.335462
-0.124294	1.37251
-0.490733	-1.00623
0.391204	0.0806629
-0.385149	0.384993
-0.285776	0.596161
3.65189	0.807329
-1.42236	-0.39136
-0.024921	-0.335462
0.335307	0.546475
-1.00623	0.235933
-1.11181	1.52778
-0.441046	-0.490733
-1.11181	3.96243
-0.857171	0.0247655
-1.11181	-0.024921
-1.42236	0.596161
0.596161	0.186247
-0.956544	0.807329
-1.1056	-0.900647
-0.024921	-0.745376
2.76995	-1.11181
-0.69569	2.19855
1.42841	-1.37267
-0.0187102	1.01229
-0.229878	1.11787
-0.745376	-0.590106
0.490577	2.19855
-0.69569	-0.646003
0.652059	-0.130505
-0.745376	-0.646003
-0.441046	0.0744521
-0.441046	0.0247655
-0.180192	-0.229878
-0.956544	0.229723
-0.54663	0.186247
-0.596317	-0.646003
0.906702	-1.00623
0.807329	-0.130505
0.341517	-0.335462
0.440891	0.956389
-1.36646	-0.441046
-1.42236	2.15641
-1.3408	-0.439457
-1.5451	-1.1365
0.269599	-0.643761
-1.04035	1.75982
-0.139009	3.37022
-2.146	-0.439457
-1.04035	1.17094
-0.5356	-0.439457
1.26709	1.17094
0.161438	0.966638
-0.343314	-0.739904
-1.04035	-0.739904
-0.139009	0.870494
0.558029	-0.343314
0.365743	0.065295
-0.139009	1.17094
-0.343314	0.461886
-0.343314	-0.331296
3.97111	0.065295
-0.343314	0.173456
-0.739904	-1.5451
-0.439457	1.56753
1.06278	1.06278
0.654172	1.06278
-0.331296	0.353725
2.15641	0.269599
-0.739904	-0.643761
0.065295	1.86798
1.26709	1.26709
0.161438	0.858477
-0.932191	1.15892
1.47139	-0.0428661
1.06278	-1.1365
-0.0308482	1.06278
1.66368	0.461886
0.269599	-1.3408
-0.739904	-0.331296
-0.836048	0.257581
-1.64125	-0.0308482
2.16843	1.06278
-0.82403	-0.5356
0.353725	-0.439457
-1.04035	0.365743
0.762333	0.161438
-1.62923	-0.0308482
-1.24466	-0.0308482
-0.439457	0.966638
-1.53309	0.762333
-0.139009	-0.0428661
-0.0308482	0.269599
-1.73739	-0.439457
0.762333	0.14942
-0.0428661	0.365743
0.065295	1.47139
0.66619	2.56502
-0.739904	-0.139009
-0.5356	-0.739904
-0.643761	-1.24466
-0.836048	0.461886
0.161438	-1.64125
0.966638	0.161438
-0.331296	-1.43694
0.269599	-0.343314
1.56753	-1.04035
-1.64125	0.065295
-0.343314	-0.235152
-1.84555	0.654172
-2.24214	0.461886
-0.235152	1.06278
-0.836048	1.45937
1.36323	0.365743
1.06278	2.46888
-0.235152	-1.3408
0.0532771	0.558029
0.966638	0.257581
0.353725	-0.0308482
-1.3408	-0.631743
-0.343314	-0.631743
-0.643761	0.558029
-0.631743	0.558029
2.76932	2.36071
0.257581	-0.0308482
0.065295	0.365743
3.06977	0.0532771
-0.0428661	1.01471
0.0532771	-0.643761
-0.5356	-0.631743
1.26709	1.47139
0.858477	0.858477
-0.235152	0.966638
0.269599	0.66619
-0.343314	-0.727886
0.461886	0.0532771
0.473904	0.173456
-0.331296	-0.139009
-0.739904	0.66619
-0.631743	-0.836048
-0.547618	-1.04035
-0.836048	0.353725
-0.439457	-0.5356
-0.139009	0.558029
0.570047	0.0532771
0.66619	0.762333
1.26709	1.26709
-1.3408	0.065295
1.36323	1.45937
-0.739904	-0.0308482
-0.739904	-0.836048
0.858477	0.858477
0.870494	0.870494
-0.235152	1.66368
0.365743	-0.932191
0.065295	-0.0428661
0.461886	0.257581
0.558029	2.16843
1.56753	0.269599
-0.235152	0.66619
-0.643761	-0.944209
-0.0308482	-0.343314
-0.343314	-1.64125
-0.0428661	0.365743
0.762333	0.870494
0.353725	0.461886
-1.3408	0.161438
-1.94169	0.570047
-0.739904	2.06027
-0.944209	-0.343314
-0.235152	-0.0308482
-0.932191	-0.631743
-0.5356	3.37022
-1.64125	0.762333
-0.439457	-0.0308482
1.06278	1.36323
-1.3408	0.161438
0.570047	2.26457
-0.139009	-0.139009
2.26457	0.870494
0.461886	2.16843
0.95462	-0.643761
-0.139009	-1.23264
-0.5356	2.56502
1.17094	0.774351
0.558029	0.269599
-0.235152	-0.139009
-0.727886	0.858477
-0.0308482	-0.343314
-1.02833	-0.5356
-0.331296	0.065295
0.0532771	-0.643761
-0.126991	1.06278
-1.43694	-0.139009
-0.0428661	-0.235152
-0.739904	-0.0428661
1.86798	1.37525
2.06027	0.966638
-0.0428661	2.07228
-0.427439	0.353725
0.858477	1.06278
2.16843	0.66619
2.26457	0.558029
-0.343314	-0.139009
-1.14851	0.065295
1.45937	1.75982
-0.836048	1.17094
1.45937	4.87246
0.257581	0.065295
0.173456	0.461886
0.473904	-0.727886
-0.343314	-0.427439
-0.0428661	-0.0308482
-0.836048	-0.0428661
-1.04035	-0.439457
-0.439457	-1.04035
-1.14851	-0.331296
-0.5356	-0.739904
-0.944209	-0.0428661
1.55551	-1.14851
-0.235152	-0.0308482
1.17094	-0.739904
1.25507	-0.0428661
-0.126991	1.96412
-1.04035	-0.102956
1.77184	-0.427439
0.66619	-0.5356
-0.5356	0.269599
-0.343314	0.461886
-0.343314	0.173456
-0.235152	0.966638
-0.139009	1.06278
-0.427439	-0.139009
1.15892	0.161438
-0.932191	-1.04035
-1.04035	-0.836048
-1.43694	1.06278
-1.3408	0.762333
-1.3408	1.15892
-0.848065	1.06278
0.95462	-0.836048
-0.547618	-0.235152
-0.235152	0.461886
-0.235152	-0.343314
-0.643761	-0.139009
-0.547618	0.065295
0.353725	0.065295
-0.944209	0.870494
-0.944209	-0.235152
0.257581	0.365743
-1.1365	1.06278
-0.235152	-0.0428661
-1.04035	0.762333
0.66619	-0.24717
0.065295	0.269599
-0.439457	-0.343314
-0.331296	0.558029
-0.343314	0.173456
0.66619	3.27407
-1.64125	2.56502
-1.32878	-0.0428661
-0.836048	0.365743
-0.944209	-0.643761
0.762333	0.257581
0.858477	2.37273
-0.5356	-0.0428661
-0.439457	-0.5356
-0.5356	-0.5356
-0.139009	0.774351
-0.944209	-0.836048
0.065295	-0.0308482
-1.1365	0.654172
1.55551	-0.439457
-0.235152	-0.739904
-1.43694	-1.04035
-0.439457	-1.04035
1.17094	0.257581
-1.04035	0.161438
1.06278	-0.836048
-0.739904	1.96412
-1.04035	0.161438
0.161438	-0.5356
-1.3408	-0.836048
0.161438	-0.932191
-0.547618	-0.836048
0.269599	-1.64125
-0.139009	-0.739904
-1.64125	-1.1365
-0.0308482	-0.944209
-1.1365	-0.439457
-1.04035	-0.0428661
-0.439457	0.161438
-0.0308482	0.257581
-0.631743	0.173456
-1.3408	1.66368
-1.04035	-0.5356
0.161438	-0.126991
-1.64125	0.269599
-0.5356	-0.643761
-0.739904	-0.5356
-0.631743	-0.439457
-0.631743	1.25507
-0.631743	-0.235152
0.269599	-0.836048
-1.32878	-0.739904
-1.1365	-1.1365
-0.848065	-0.5356
-1.3408	2.06027
-0.727886	2.76932
0.762333	-0.439457
-0.139009	-1.43694
-0.439457	-1.04035
-1.32878	-0.0308482
-1.43694	-1.04035
-0.848065	-1.43694
-1.83353	-0.631743
1.75982	0.762333
-0.836048	0.473904
-1.74941	-0.439457
-0.739904	-0.739904
-1.62923	0.966638
0.161438	-0.439457
-1.04035	1.06278
0.858477	1.25507
-0.836048	-0.932191
0.870494	-1.3408
-1.3408	-0.631743
-0.944209	1.36323
-0.643761	-0.0428661
1.47139	-0.631743
-1.3408	-0.439457
-0.235152	0.858477
0.0532771	-0.427439
-0.631743	-0.944209
-0.643761	-0.5356
2.16843	-0.343314
-0.944209	-0.631743
-0.139009	-0.836048
-0.643761	2.15641
-1.1365	1.75982
-0.5356	0.762333
-1.84555	0.257581
-1.3408	0.161438
-0.5356	-0.343314
-0.235152	0.161438
0.257581	-0.331296
-0.24717	0.870494
-0.944209	-0.631743
-0.139009	-0.139009
-1.1365	-0.643761
-0.126991	-0.932191
-1.53309	0.269599
-1.5451	-1.32878
-1.3408	0.257581
0.353725	0.461886
-0.331296	0.161438
0.365743	-0.139009
-0.343314	0.353725
0.269599	-0.24717
1.86798	-0.235152
1.86798	0.570047
0.353725	-1.5451
0.461886	0.461886
-0.932191	-0.139009
-0.836048	-0.643761
-0.5356	2.26457
-0.0308482	-1.04035
0.269599	0.161438
0.66619	-0.139009
-0.739904	-0.343314
-0.631743	1.96412
-0.739904	-0.439457
0.0532771	0.473904
-0.139009	1.56753
-0.932191	2.06027
-0.631743	-0.5356
-0.24717	-1.5451
-1.84555	-1.23264
-0.836048	-0.331296
-0.139009	1.06278
-2.04986	-0.439457
-1.43694	-0.139009
-0.126991	-1.43694
-0.126991	-0.235152
-2.13398	0.870494
-1.24466	0.558029
-1.04035	0.570047
0.161438	0.161438
-0.235152	0.365743
-1.43694	1.15892
-0.932191	0.461886
-0.944209	-0.235152
-0.139009	0.365743
0.161438	-0.547618
0.269599	1.45937
1.66368	2.26457
2.86547	-0.139009
0.66619	0.66619
1.36323	0.173456
-0.439457	1.06278
1.17094	0.465656
-0.331296	0.19415
1.45937	1.18243
1.4648	-0.348863
-0.25112	-0.338002
-0.794133	1.91007
-1.06564	-0.0664963
0.107268	0.107268
-1.34801	-0.164238
1.36706	0.291892
0.378774	2.19244
-0.522627	-0.25112
-0.261981	-0.891875
0.0203857	6.0804
-0.794133	-0.891875
-0.0773565	0.378774
-0.435745	0.737162
0.552538	-0.978757
0.834904	0.19415
1.72544	-0.0773565
0.107268	-0.522627
-0.620369	0.834904
-1.53263	-0.533487
-0.348863	-0.164238
0.281032	0.19415
-0.435745	0.378774
2.09469	0.465656
-0.881015	0.63942
0.737162	0.737162
-0.164238	0.552538
0.0203857	0.00952547
0.465656	0.19415
0.552538	-0.25112
-0.25112	0.824044
-0.707251	1.64942
-0.0773565	0.737162
2.63771	-0.978757
0.476516	-0.620369
0.834904	-0.794133
-0.25112	-0.794133
0.367914	0.65028
0.281032	0.19415
-0.989617	0.65028
-0.804993	0.107268
1.00867	-0.348863
-1.0765	-0.804993
-0.446605	1.10641
0.19415	3.08298
0.281032	0.465656
0.378774	0.552538
1.92093	2.19244
-0.435745	0.19415
-0.707251	1.10641
-0.794133	0.19415
-0.522627	1.64942
-1.52177	0.378774
-0.620369	-0.446605
2.09469	1.00867
1.82319	1.82319
0.378774	3.18072
0.107268	-0.338002
-0.164238	-0.522627
-1.06564	0.0203857
-1.43489	-0.25112
-0.794133	-1.25026
-2.06478	-0.348863
-0.25112	-0.164238
-0.804993	-0.435745
1.37792	0.552538
1.82319	0.00952547
0.19415	1.4648
-0.0664963	0.737162
0.476516	0.107268
0.00952547	1.19329
-0.804993	-0.794133
-0.794133	-0.261981
-1.06564	0.378774
-0.164238	-0.707251
-0.989617	1.99695
-1.0765	-1.06564
0.824044	-0.978757
1.09555	-0.978757
-0.435745	-1.0765
0.0203857	2.27932
0.00952547	0.824044
-1.0765	0.921786
0.63942	0.563398
0.107268	0.737162
-1.43489	3.81061
0.107268	0.910926
-1.06564	1.92093
-0.718111	-0.0773565
0.378774	-0.164238
-0.533487	0.748022
0.19415	-0.164238
-0.0773565	1.63856
-0.794133	-0.348863
-0.620369	1.36706
0.465656	-0.164238
-0.522627	2.27932
0.291892	-0.620369
1.45394	-0.0664963
-0.707251	-0.0664963
0.921786	0.552538
1.91007	-1.06564
-0.707251	-1.16338
-0.25112	-0.794133
-0.978757	1.55168
-0.435745	1.18243
0.20501	0.291892
0.824044	1.00867
0.0964074	-0.522627
0.19415	2.72459
0.65028	0.824044
-0.261981	0.378774
-1.25026	0.563398
-0.348863	0.509097
-0.978757	2.82233
-0.761552	0.107268
-1.70639	1.10641
1.82319	1.4648
0.378774	0.0203857
0.00952547	-0.620369
-0.620369	-0.446605
0.367914	-0.891875
-1.25026	-0.0773565
-0.620369	-0.989617
0.19415	-1.06564
0.378774	0.737162
-0.718111	-0.533487
-0.435745	-0.620369
-1.25026	-1.16338
-0.522627	0.465656
0.737162	0.921786
1.00867	0.00952547
0.737162	0.65028
-0.348863	0.00952547
0.465656	0.0203857
2.3662	1.63856
-0.25112	-0.0664963
0.737162	1.64942
0.921786	0.65028
-1.16338	-0.164238
0.65028	2.18157
-0.0773565	0.465656
-0.620369	1.83405
0.921786	-0.0773565
-0.707251	0.65028
0.65028	1.4648
0.281032	0.19415
-0.0773565	1.72544
0.552538	0.824044
-0.0773565	1.00867
0.281032	0.281032
-0.0773565	-0.261981
-0.435745	-0.533487
-0.620369	0.737162
-0.978757	-0.25112
0.19415	0.563398
1.19329	0.563398
1.55168	1.91007
-0.0773565	0.0203857
0.378774	0.921786
-0.164238	1.18243
-0.707251	-0.446605
-0.522627	0.824044
1.19329	-0.0773565
-0.891875	1.99695
-0.620369	1.10641
0.00952547	0.281032
-0.435745	-0.0773565
0.0203857	0.378774
-1.06564	1.64942
-0.348863	1.72544
-0.620369	0.107268
-0.446605	-1.25026
-1.16338	-1.43489
-0.609509	0.563398
-1.0765	0.19415
-0.718111	0.378774
-0.25112	1.55168
-0.522627	-0.446605
-0.804993	-0.522627
-1.16338	1.72544
0.834904	-0.707251
1.82319	1.64942
1.4648	-0.891875
-0.620369	0.107268
0.0203857	0.737162
0.552538	-0.707251
0.281032	-0.25112
-0.164238	-0.804993
-0.609509	-1.06564
1.00867	-0.620369
-1.43489	-0.348863
-0.804993	0.0203857
-1.70639	-0.348863
0.107268	0.281032
-1.0765	0.465656
-1.25026	0.378774
0.824044	0.65028
1.00867	-0.348863
0.291892	-1.42403
-1.0765	-1.70639
-1.06564	-1.61951
-0.804993	-2.06478
-1.0765	-1.43489
-0.804993	-1.43489
-0.0773565	0.291892
-1.9779	0.281032
-2.42317	-0.164238
1.64942	0.281032
-0.175099	1.26931
0.563398	-0.25112
-0.164238	0.0203857
-0.533487	0.65028
0.291892	-0.522627
0.281032	0.19415
0.378774	0.19415
0.00952547	-0.707251
0.465656	0.465656
-1.25026	-0.164238
-1.43489	0.65028
-0.338002	0.465656
-1.25026	0.737162
0.824044	-0.0773565
0.65028	-0.0773565
1.00867	-0.522627
-0.891875	0.465656
-0.794133	0.19415
-1.52177	-0.0773565
-1.43489	-0.25112
-0.707251	0.0203857
-0.978757	-0.435745
-0.620369	0.737162
-1.61951	-0.989617
0.0964074	-0.533487
1.09555	0.107268
-0.0773565	0.0203857
-0.164238	0.834904
0.465656	0.107268
-1.33715	-0.435745
-1.0765	-0.707251
-0.435745	-1.0765
-0.446605	0.378774
1.09555	2.72459
0.65028	-0.620369
0.563398	-0.707251
-1.43489	-0.164238
-0.164238	0.281032
0.737162	0.476516
-0.175099	-0.0882168
0.291892	-0.620369
2.3662	0.291892
-0.164238	0.65028
0.563398	0.737162
0.737162	-0.0773565
-0.620369	0.552538
0.378774	1.28017
-0.435745	3.09384
-0.164238	0.563398
0.281032	0.465656
-0.707251	1.00867
1.7363	0.921786
0.0203857	1.00867
0.465656	-0.794133
-1.34801	0.183289
-0.533487	-0.891875
-0.0773565	0.65028
-1.0765	0.378774
-0.891875	1.55168
-1.70639	0.281032
-1.43489	2.90921
0.281032	-0.175099
0.737162	-0.25112
-0.522627	-1.34801
0.367914	0.107268
-1.0765	1.01953
1.00867	0.107268
-1.25026	0.107268
0.378774	-0.446605
0.00952547	-0.435745
-0.0773565	0.19415
0.378774	0.921786
0.00952547	0.65028
1.09555	-0.261981
1.19329	0.107268
0.563398	0.465656
-0.620369	0.291892
-0.804993	0.378774
-1.34801	0.19415
-0.261981	1.10641
-0.891875	-0.522627
0.378774	0.378774
-0.804993	1.19329
-1.16338	-0.175099
1.00867	-0.338002
-0.707251	-0.25112
-0.718111	-1.34801
-1.16338	-0.261981
-0.435745	-0.435745
-1.16338	1.55168
-0.978757	-0.804993
-1.33715	0.19415
2.3662	0.00952547
-0.0773565	-0.978757
-0.989617	-1.25026
0.291892	0.737162
-0.261981	-0.164238
-0.620369	-0.0773565
-0.620369	1.7363
2.19244	-0.620369
2.00781	-0.435745
0.19415	-0.989617
-0.164238	-0.891875
-0.533487	-0.446605
-0.978757	0.19415
-1.60865	2.19244
0.824044	0.465656
0.20501	-0.348863
-0.0773565	1.82319
1.36706	0.465656
0.281032	0.465656
1.55168	0.563398
-0.0773565	-0.707251
-0.522627	0.0964074
-0.794133	1.37792
-0.794133	-0.261981
0.834904	-0.446605
-0.891875	-0.891875
0.19415	-0.989617
-1.43489	-1.61951
-1.52177	-0.891875
-2.06478	-0.707251
-0.25112	1.99695
-0.848434	0.921786
-1.16338	1.32362
-0.978757	-0.707251
1.18243	0.737162
-0.620369	-0.978757
-0.533487	1.64942
-1.43489	-0.978757
-0.25112	-2.06478
-1.06564	-1.61951
-1.43489	-1.43489
-1.61951	-1.70639
-0.891875	-1.96704
-1.25026	-0.978757
-2.15166	-1.43489
-2.33629	-1.34801
-1.43489	-1.06564
-1.69553	-1.34801
-2.70554	0.824044
-0.881015	-1.52177
-1.16338	-1.06564
-1.0765	-1.16338
-1.34801	0.552538
-0.707251	-0.25112
-0.522627	-0.989617
-0.0590728	0.563398
-0.211726	1.7804
-0.31095	0.200437
-0.440705	-0.0590728
0.84158	-0.242256
-0.57046	-0.112501
-0.822338	-0.94446
-0.753644	-0.501766
-0.562828	-0.372011
-0.120134	0.704192
0.200437	2.29942
0.58207	0.0706822
0.00198834	-0.952093
1.78803	-0.57046
-1.01315	0.521008
-0.68495	-0.120134
-0.883399	-0.181195
-0.379644	-0.379644
-0.31095	0.963702
0.261498	0.391253
0.32256	0.0783148
1.08582	0.643131
-0.379644	0.00962098
0.895008	-0.0590728
-0.0514402	0.963702
0.269131	0.00962098
-0.692583	1.15452
-1.45585	-0.501766
-1.39479	-0.753644
1.34533	-0.249889
-0.433073	-0.623889
-0.120134	0.0706822
-0.753644	0.131743
-0.379644	-0.0514402
-0.631521	-0.303318
-0.242256	-0.875766
-1.01315	-0.31095
-0.692583	0.643131
0.0706822	0.833947
-0.883399	-1.32609
-0.501766	0.513376
-0.753644	-0.181195
-0.623889	-0.623889
-0.0590728	-0.440705
-0.753644	0.58207
-0.501766	0.391253
-1.13528	2.49023
-0.562828	-0.120134
-0.31095	1.28427
-0.120134	-0.814705
-0.94446	0.139376
-0.822338	-0.753644
-0.68495	0.391253
0.131743	-0.242256
-0.372011	-1.01315
-0.433073	0.269131
-0.242256	-0.0590728
-0.0514402	-0.94446
-0.822338	-0.623889
-1.13528	-0.631521
-0.623889	-0.181195
-1.07421	-0.692583
-0.692583	0.139376
-0.433073	-0.952093
-0.94446	0.0706822
-1.26503	-0.372011
0.0706822	-0.181195
-0.623889	0.139376
-1.07421	-0.883399
-0.692583	0.00962098
4.71896	-0.188828
0.330192	-0.440705
-0.57046	-0.379644
-0.31095	-0.372011
-0.94446	0.131743
-0.822338	-0.753644
-1.05895	-1.19634
-0.562828	-1.14291
0.330192	-0.692583
-0.631521	-0.440705
-1.20397	-0.692583
-1.45585	0.521008
-1.07421	0.330192
0.00962098	-0.68495
-0.822338	-0.433073
-0.753644	-1.01315
-0.120134	-0.692583
-0.562828	-0.0514402
-1.07421	-0.562828
-0.692583	1.34533
-1.19634	-0.0514402
-0.94446	0.330192
-1.07421	-1.13528
-0.433073	1.02476
-0.952093	-0.753644
-1.07421	0.00962098
-1.26503	-0.181195
-1.14291	-1.26503
-1.13528	-0.692583
-1.07421	1.34533
-0.692583	-0.822338
-1.26503	0.261498
-1.07421	0.00962098
-0.692583	0.772886
-1.89854	-0.631521
-0.952093	0.383621
-0.0590728	-0.440705
-1.39479	0.200437
-1.2574	-0.753644
-1.13528	-0.623889
-0.562828	-0.372011
-1.01315	-0.372011
-0.120134	-0.372011
-0.883399	-0.249889
-0.822338	-0.94446
0.131743	0.200437
-1.01315	-0.692583
-1.13528	-0.31095
-0.883399	-0.0590728
-0.31095	0.200437
-1.13528	0.00962098
-0.0590728	-0.120134
-1.14291	2.1086
-0.31095	1.71933
-1.33372	1.34533
-0.700215	0.32256
-0.372011	2.87186
-0.0590728	-0.562828
-0.94446	1.0324
-0.822338	-0.562828
-1.64666	0.513376
-1.32609	-0.0514402
0.00962098	-0.822338
-0.623889	-0.242256
-1.19634	-0.120134
-0.692583	0.895008
-0.433073	0.643131
1.15452	-1.38715
-0.372011	-1.26503
-0.94446	-0.753644
0.391253	-0.761276
-0.692583	0.391253
-0.883399	-0.692583
-0.440705	1.53615
-0.631521	0.521008
0.0630495	0.391253
0.00198834	0.521008
-1.00552	1.08582
-1.13528	-0.349113
-0.623889	-0.94446
-0.814705	-0.631521
-0.181195	0.58207
0.772886	0.139376
-0.562828	1.0324
0.574437	3.1848
-0.623889	4.01676
-0.501766	0.902641
-1.14291	-0.692583
0.261498	-0.623889
-0.31095	0.902641
-0.623889	1.72697
-0.379644	-0.249889
-0.753644	-0.0590728
-0.31095	-0.120134
1.91015	-0.562828
-1.14291	-0.303318
-1.32609	2.49023
-0.501766	0.513376
-0.623889	-0.31095
-0.692583	-0.0590728
-0.0514402	3.2535
-1.70772	1.15452
-0.631521	0.833947
1.91778	1.60484
-0.692583	-0.883399
-0.875766	-0.753644
0.452315	-0.501766
-0.501766	-1.20397
-0.501766	-0.188828
-0.494134	-0.440705
0.765253	-0.249889
1.28427	0.00198834
0.711825	-0.494134
0.0706822	-0.753644
0.261498	-1.26503
-0.181195	-0.68495
-0.440705	-0.562828
-0.0590728	-0.562828
-0.631521	-0.501766
-0.188828	-0.112501
-0.440705	0.261498
-0.433073	2.23835
0.0706822	-0.31095
-0.181195	0.58207
-0.31095	1.47509
-0.692583	1.91778
0.32256	-0.0514402
-0.883399	-0.379644
-0.753644	1.08582
-0.883399	0.902641
-0.379644	0.101213
0.513376	1.47509
-0.31095	-0.249889
0.704192	1.53615
-0.57046	0.521008
-1.07421	-0.0514402
1.84909	-0.883399
1.71933	-0.120134
1.65827	2.49023
0.452315	0.131743
3.06268	0.200437
0.00962098	0.452315
0.58207	-0.94446
-0.379644	0.521008
0.00962098	3.9557
0.391253	1.28427
0.452315	-0.0590728
-0.562828	3.31456
0.521008	0.772886
-0.94446	0.521008
1.21558	0.0706822
-0.883399	0.963702
1.85672	0.643131
-0.372011	0.00962098
-0.814705	0.139376
-0.623889	1.91778
0.261498	0.772886
-0.120134	0.0706822
0.963702	0.131743
-1.13528	0.58207
0.261498	1.21558
-1.01315	-0.0590728
0.521008	0.00962098
-0.112501	-0.303318
-0.433073	0.772886
-1.13528	2.29942
0.391253	0.200437
-0.692583	-1.13528
0.650763	3.82594
1.97884	-0.188828
-0.631521	1.02476
-0.623889	0.704192
-0.188828	0.772886
-0.440705	0.772886
0.00962098	-0.242256
-1.01315	-0.623889
-0.623889	1.15452
0.261498	0.0706822
-0.0514402	0.00198834
-0.440705	0.383621
-0.440705	0.32256
-0.562828	0.261498
-0.303318	1.09346
0.0706822	-0.181195
-0.761276	0.833947
2.23072	0.261498
0.0630495	0.391253
-0.181195	-0.181195
-0.0514402	0.00198834
0.0783148	0.261498
-0.433073	0.00198834
1.02476	1.15452
-0.814705	0.330192
-0.883399	0.139376
-0.753644	0.895008
-0.814705	-0.31095
-0.623889	0.902641
0.00962098	0.00198834
-0.0590728	1.15452
-0.761276	1.47509
1.28427	0.513376
-0.631521	0.139376
0.452315	1.21558
-0.692583	1.28427
-0.883399	0.200437
-0.440705	0.643131
-1.26503	0.00962098
0.650763	0.58207
-0.31095	3.2535
-0.31095	1.21558
-0.0514402	-0.31095
0.574437	1.78803
-0.623889	-0.372011
-0.814705	-0.433073
-0.692583	1.4064
-0.814705	0.261498
-1.06658	-0.181195
0.00962098	0.131743
-0.936827	0.833947
-0.181195	-0.501766
3.00162	0.391253
0.711825	2.29942
5.60435	-0.0590728
-1.77642	0.192805
1.91015	0.711825
-0.372011	0.452315
-0.372011	-0.0514402
-0.562828	0.765253
-1.26503	0.704192
0.391253	0.139376
-0.372011	0.200437
0.131743	0.391253
-0.501766	0.58207
-0.814705	-0.753644
-0.0514402	-0.181195
0.0783148	-0.822338
1.09346	1.08582
-0.883399	0.261498
-0.623889	3.50537
1.72697	-0.562828
1.47509	1.72697
0.963702	-0.379644
-0.94446	-0.761276
-1.14291	0.00962098
0.0706822	2.42154
-1.13528	-0.249889
-0.631521	0.643131
-1.13528	-0.31095
6.30655	-0.692583
-0.0590728	0.391253
-0.692583	1.28427
-0.94446	1.22321
-0.692583	0.200437
-0.494134	-0.433073
-0.242256	-0.242256
-0.692583	-0.120134
-0.814705	0.643131
-0.883399	0.452315
-0.753644	0.261498
0.0706822	1.21558
-0.372011	-0.181195
-0.753644	0.704192
0.32256	3.2535
0.00962098	-0.57046
-0.883399	-0.0514402
-0.372011	-0.249889
1.08582	0.391253
-0.501766	2.03991
-0.120134	0.833947
-0.120134	0.32256
0.956069	0.131743
-0.631521	0.383621
-0.68495	-0.501766
-0.501766	1.08582
2.1086	0.00962098
-0.0514402	0.330192
0.58207	0.0706822
-0.623889	3.24586
-1.00552	3.63513
-0.242256	2.23072
-0.31095	0.0706822
-0.883399	-0.120134
-0.120134	1.3377
-1.64666	1.72697
-0.94446	-0.692583
0.32256	-0.112501
-1.20397	0.833947
-0.00734816	1.72697
-0.147112	-0.744285
-0.324993	-0.710403
-0.0751125	-1.03228
-0.854402	-1.02805
1.05147	-1.06617
-0.11323	-0.710403
-0.714638	-0.608756
0.27218	-0.430875
-0.11323	1.22935
1.93241	0.733824
0.0646514	-0.180994
-0.850167	-0.291111
0.945587	-0.223347
-0.358875	-0.888284
2.32205	-0.42664
0.0307693	-0.570639
0.20018	1.547
-0.0454656	0.204415
-0.676521	-0.363111
2.42793	0.276415
0.0985336	1.72064
0.483943	2.46181
-0.74852	1.43688
-0.286876	-0.392758
0.0646514	0.170533
1.475	1.89852
-0.0412303	1.30135
0.699942	1.79264
0.52206	0.661824
0.310297	1.403
0.805824	-0.358875
0.166298	1.19123
-0.363111	2.35593
-0.392758	1.01335
-0.710403	2.67358
1.36911	-1.03228
-0.854402	0.204415
-0.00734816	-0.960284
0.416179	-0.257229
-0.608756	-0.147112
-0.147112	-0.926402
-0.324993	-0.502875
0.136651	-0.998401
-0.392758	-0.926402
-0.536757	0.132416
-0.922166	1.29711
-1.23981	-0.744285
-0.888284	-0.11323
-0.324993	-0.994166
3.13522	-0.676521
0.0985336	-0.219112
2.6397	-0.570639
0.66606	0.661824
1.75452	-0.219112
0.0604161	2.6397
1.29711	0.873588
-0.502875	0.699942
-0.680756	-0.502875
-0.11323	0.52206
-0.396993	-0.324993
0.801588	-0.358875
3.1691	2.42793
0.348414	-0.498639
0.555943	0.238297
0.0985336	2.81334
-0.994166	1.89852
0.170533	-0.392758
-0.998401	-0.74852
-0.0793477	1.403
-0.570639	-1.10005
-0.994166	-0.0793477
-0.324993	-1.31181
-1.06617	-0.358875
-0.11323	2.60158
0.204415	-0.324993
-0.926402	-0.0793477
-0.498639	-0.74852
0.555943	-0.888284
-0.536757	-0.570639
0.204415	-0.82052
-1.06617	-0.286876
-0.219112	-0.430875
0.026534	-0.0793477
-0.642639	2.38981
-1.03228	-0.11323
-0.320758	-0.710403
0.0646514	-0.888284
0.59406	1.64864
-0.710403	0.348414
1.75876	-0.0793477
-0.680756	2.95734
1.33523	0.52206
0.382297	0.242533
-0.11323	-0.536757
-0.536757	0.52206
-0.392758	-0.464757
-0.464757	-0.257229
0.026534	1.475
-0.324993	0.416179
0.132416	-0.252994
-0.00311289	1.26323
0.767706	-0.00734816
-0.180994	-0.219112
-0.147112	1.12347
-0.324993	2.74558
-0.714638	-0.0412303
1.40723	-0.74852
0.238297	-0.498639
2.99546	-0.676521
2.2204	-0.710403
-1.02805	-1.27793
-0.960284	-0.430875
-0.219112	-0.396993
-0.786638	1.08535
-0.752756	-0.888284
-0.0793477	2.6397
-0.82052	-0.219112
-0.324993	1.89852
0.382297	1.12347
2.95734	0.627942
1.475	0.661824
-0.714638	2.95734
2.6397	-0.680756
0.767706	1.05147
-0.252994	2.14417
1.05147	-0.151347
0.52206	-0.604521
0.276415	-0.219112
-0.0793477	1.61476
-0.82052	-0.536757
0.733824	2.42793
1.75452	1.01335
0.52206	-0.252994
-0.430875	2.88534
1.475	-0.324993
2.21617	-0.74852
1.40723	0.0985336
-0.570639	-0.185229
-0.502875	0.52206
0.97947	1.51311
-0.570639	-0.358875
3.16487	-0.570639
-0.888284	2.25005
0.699942	-0.714638
0.136651	-0.252994
0.90747	-0.286876
2.04252	-0.536757
1.619	0.026534
-0.00734816	-0.536757
0.699942	-0.574874
-0.291111	1.05147
-0.151347	-0.680756
0.204415	-0.252994
-0.392758	0.560178
-0.714638	-0.151347
-0.714638	1.72488
-0.536757	0.945587
0.314532	-0.498639
-0.502875	-0.994166
-0.151347	-0.11323
0.0985336	0.0646514
-0.74852	-0.0454656
-0.786638	0.310297
-0.608756	-0.286876
-0.676521	-0.714638
0.59406	-0.11323
-0.430875	0.483943
-0.604521	0.382297
-0.358875	-1.02805
0.767706	-0.608756
-0.468992	-0.888284
-0.00734816	0.0307693
-0.676521	0.983705
0.276415	3.0251
-1.27793	2.14417
2.43217	0.348414
-0.574874	1.79264
1.84346	1.86464
-0.608756	0.526296
-0.219112	-0.680756
-0.430875	-0.642639
-0.00734816	-0.964519
-0.286876	0.136651
-0.117465	-0.430875
0.873588	0.97947
0.488178	-0.430875
0.801588	0.416179
0.242533	0.0985336
-0.714638	-0.710403
1.36911	-0.714638
-0.502875	-0.252994
-0.257229	-0.0454656
-1.10428	-0.680756
1.15735	1.29711
0.416179	-0.782402
-0.219112	-1.13817
-0.219112	-0.147112
2.4957	1.01759
-0.498639	-0.714638
0.733824	0.483943
-0.358875	1.44111
-0.324993	-0.147112
-0.468992	-0.502875
-0.324993	-0.926402
-0.358875	0.204415
-0.892519	-0.786638
-1.48969	1.12347
0.276415	-0.82052
-0.570639	-0.219112
0.416179	-0.710403
-0.536757	-0.608756
-1.21016	-1.13817
-0.82052	-0.714638
0.026534	-0.960284
0.59406	-0.82052
1.82652	1.29711
0.0646514	0.555943
1.08535	-0.82052
-1.38381	-0.888284
-0.608756	-0.744285
-0.570639	-0.0793477
-0.468992	-0.608756
-0.714638	-0.00734816
-0.926402	-0.219112
-0.646874	-0.430875
-0.714638	-0.498639
-0.960284	-0.854402
0.873588	-0.926402
-0.502875	-0.180994
-0.74852	-0.185229
-0.464757	0.132416
-0.74852	0.52206
-0.782402	-0.363111
-0.608756	0.59406
-0.608756	-0.574874
-0.82052	0.276415
-1.13817	-0.358875
-0.11323	-0.11323
-0.854402	-0.854402
1.475	2.11029
1.22935	-0.185229
1.33523	-0.502875
-0.604521	-0.74852
-0.0751125	-0.43511
2.1484	-0.502875
-0.608756	-0.468992
-0.392758	-0.786638
-0.604521	-0.680756
-0.358875	-0.00734816
-0.74852	-1.0704
0.132416	-0.324993
-0.714638	0.627942
-0.570639	0.59406
0.166298	-0.74852
2.21617	-0.257229
-0.464757	-0.180994
-0.960284	-0.574874
0.983705	2.38981
0.115475	-1.24405
0.416179	-0.430875
-1.10428	-0.392758
-0.540992	-0.676521
-0.710403	-0.291111
-0.642639	2.95734
-1.13817	-0.82052
0.310297	2.67358
-0.147112	1.97052
-0.570639	0.983705
0.767706	-0.502875
1.19123	-0.536757
1.44111	0.983705
2.81758	-0.147112
2.0764	-0.536757
-1.0704	-0.185229
-0.994166	-0.680756
-1.20593	-0.854402
-1.31605	-0.642639
-0.994166	-0.358875
-0.324993	-0.392758
-1.31605	0.733824
-0.854402	-0.464757
1.01759	-0.676521
0.483943	-0.324993
-1.13393	-1.06617
-0.324993	-0.82052
-0.324993	-1.34993
-0.536757	-0.642639
-0.396993	-1.17205
2.60158	-0.714638
-1.06617	-1.31605
-1.42193	1.08535
-1.17205	-0.858637
-0.714638	-0.608756
-0.960284	-0.608756
0.90747	-0.960284
-0.392758	3.02934
-0.680756	-0.286876
-1.34569	-0.0412303
-0.714638	-0.291111
-0.676521	-0.998401
0.59406	0.945587
-0.468992	-0.714638
-1.13393	-0.00734816
-0.608756	-0.608756
-1.23981	-1.48969
0.170533	0.733824
-0.608756	-1.48969
-0.994166	-1.06617
-1.24405	-0.396993
-0.502875	-0.358875
-0.0751125	-0.782402
-1.56169	-1.38381
-0.888284	-0.185229
2.32205	-1.03228
-1.23981	-0.74852
-0.710403	-0.0412303
-1.31605	-0.714638
-0.608756	-0.0454656
-0.0412303	0.695707
0.382297	-1.06617
1.44111	-0.888284
-0.888284	1.08535
-1.41769	-1.17205
-0.252994	1.43688
-1.10005	0.276415
-1.10428	-1.23981
-0.642639	-1.10005
-0.960284	-0.854402
0.699942	0.026534
0.0307693	-0.744285
-0.324993	0.170533
-0.82052	-0.536757
-1.31605	-0.676521
-1.10428	1.29711
2.70746	-0.468992
-0.219112	-0.642639
-0.464757	0.416179
-0.0412303	-0.608756
-0.00734816	-0.494915
-0.363111	-0.703728
-1.66757	1.59322
0.90747	-0.252691
-0.714638	0.724557
-0.922166	1.21318
-1.29258	0.0647059
0.93337	-0.703728
-0.599321	-0.423918
-0.945952	-0.561735
0.93337	1.76862
-0.808135	-0.181694
0.62015	-0.703728
-1.57657	-0.457328
1.00437	-0.703728
1.31759	0.482333
-0.248515	0.202523
-0.565911	1.10877
-0.599321	0.482333
2.35748	0.862374
0.135702	0.411336
-0.319511	2.11526
0.757967	0.68697
2.39507	0.65356
-0.774725	0.724557
-0.950128	0.098116
-0.599321	0.795553
-1.12136	1.03778
0.582564	1.41782
0.62015	1.06701
-0.841545	1.76862
-1.15477	-0.423918
-1.08377	0.169113
-0.286101	2.14867
1.42199	0.30693
-0.945952	0.62015
-0.983538	0.34034
-1.08377	1.7018
-0.423918	-0.595145
1.55981	1.90644
-0.803959	1.83545
1.55981	0.0605296
0.824787	1.07536
-0.874955	2.32407
0.131526	-0.219281
-0.561735	0.444747
-0.770549	1.93985
-0.770549	-0.603498
0.098116	0.828964
-0.703728	-0.181694
0.68697	-0.599321
-0.803959	0.62015
-1.08795	0.511567
0.269343	-0.561735
-0.737138	2.28648
0.582564	0.724557
0.482333	0.444747
1.1046	0.0605296
0.235933	1.24659
-0.983538	1.93985
0.65356	2.18625
-1.36776	0.34034
-0.666142	1.48881
0.411336	2.11526
0.828964	1.73521
-0.670318	2.39507
-0.181694	1.03778
1.10877	-0.636908
0.691147	-0.528325
-0.808135	-0.0397009
-1.40117	0.411336
-1.40117	0.791377
-1.4304	-0.703728
1.14218	-0.528325
-1.01695	-0.670318
-0.386332	0.68697
0.235933	0.164936
0.098116	-0.215104
-1.12136	0.966781
-0.737138	0.0605296
0.269343	-0.666142
-0.215104	2.39089
-1.12136	-0.0772874
-0.632732	0.966781
-0.841545	1.52222
-0.841545	-0.281925
-0.741315	0.131526
-0.528325	2.11526
-0.599321	0.269343
-0.670318	-0.632732
1.31759	-0.632732
1.1046	0.89996
-1.05036	-0.494915
1.90644	1.24659
-0.945952	1.17559
-1.26335	-0.0438772
-0.428094	-0.494915
-1.46799	0.549153
-0.983538	1.31341
-1.50557	0.240109
-0.632732	0.411336
-0.599321	0.757967
-1.22576	-0.983538
-0.841545	0.444747
0.89996	0.515743
-0.950128	0.0939398
-1.12136	-0.737138
2.04844	-0.636908
1.14218	0.757967
0.411336	-0.110698
-0.215104	0.40716
-1.08377	-0.632732
-0.599321	0.515743
-0.494915	0.30693
-1.40117	-0.879132
0.0647059	-0.457328
-0.599321	0.131526
-0.252691	-0.494915
-0.110698	-0.461504
-0.703728	1.03778
-1.46799	-0.945952
-0.703728	0.65356
1.59322	-0.352921
0.58674	-0.983538
-0.565911	0.0605296
-1.01695	0.68697
-0.357098	1.94403
0.411336	1.97744
-0.737138	0.0271194
-0.837369	0.0605296
0.273519	1.76862
-1.12136	0.169113
-0.494915	1.21318
-0.595145	-0.494915
-0.390508	2.15284
-0.461504	-0.00629076
-0.703728	-0.181694
-0.703728	0.795553
0.098116	0.098116
-0.423918	0.0312957
1.76862	0.0271194
-0.352921	-0.286101
-0.110698	-0.148284
-0.565911	-0.215104
1.24241	-0.428094
-0.808135	-0.703728
1.41782	2.29066
-0.845721	-0.636908
0.344516	-0.950128
-0.912542	0.515743
-0.144108	-0.912542
-0.494915	-1.08795
-0.632732	-0.565911
-0.774725	-1.08795
1.69763	2.08185
-1.29676	1.45123
-0.357098	0.34034
-0.565911	-0.461504
-0.252691	-0.599321
-1.43458	-0.737138
0.34034	1.76862
1.14218	0.202523
-0.181694	-0.599321
1.17559	1.209
0.311106	-0.737138
-0.703728	0.65356
0.582564	-0.632732
-0.494915	1.62663
-1.40117	1.4554
1.0336	-0.494915
0.62015	1.17559
-1.36358	-0.286101
-1.40117	2.36166
2.04844	-0.248515
-0.423918	0.89996
-0.0397009	-0.390508
0.131526	1.14218
-0.0731111	1.48881
0.65356	1.97744
-0.703728	1.17559
0.62015	-0.0438772
-1.40117	0.65356
-0.912542	-0.636908
-0.528325	-1.08795
-0.874955	0.0271194
1.38441	0.131526
-1.11718	1.55981
-0.215104	1.55981
-0.737138	0.30693
-1.33017	-1.01695
-1.46799	1.17559
-2.16542	-0.0772874
-0.703728	1.4554
-0.703728	0.202523
-0.879132	1.28
-0.00629076	-0.461504
-0.703728	-0.703728
0.862374	-1.19235
-1.53898	-0.0397009
-1.57239	0.724557
-1.53481	0.582564
-1.19235	0.582564
-0.215104	1.31759
-1.50557	-1.18818
-0.528325	-1.22159
0.515743	1.28
-0.808135	-0.352921
0.240109	-0.945952
-1.08795	0.791377
-0.457328	-0.632732
-1.6768	-0.808135
-0.532501	0.966781
-0.565911	0.202523
-1.08795	-0.248515
-0.945952	1.63081
-1.36776	-0.803959
-0.215104	-0.703728
-0.528325	0.30693
-0.703728	1.4554
-1.53898	-0.0772874
-0.945952	2.04844
0.515743	1.69763
-0.916718	0.164936
-1.57239	0.549153
-1.57239	-0.0397009
-1.08795	-0.670318
-0.770549	-1.29676
[truncated: 12,293 more rows]
