# Supplementary material for: Auditory information enhances post-sensory visual evidence during rapid multisensory decision-making
Source: Nat Commun. 2020 Oct 28;11:5440. doi: 10.1038/s41467-020-19306-7 (PMC7595090; doi:10.1038/s41467-020-19306-7)
Supplement: Supplementary file 3 — Source Data [file 41467_2020_19306_MOESM3_ESM.zip › SourceData_Figure3.xlsx]

## Sheet: figure3a
Time stimulus-onset	-100	-90	-80	-70	-60	-50	-40	-30	-20	-10	0	10	20	30	40	50	60	70	80	90	100	110	120	130	140	150	160	170	180	190	200	210	220	230	240	250	260	270	280	290	300	310	320	330	340	350	360	370	380
Participant1	0.5	0.520957	0.52466	0.514599	0.5	0.5	0.5	0.5	0.5	0.5	0.5	0.5	0.5	0.5	0.509321	0.526574	0.530216	0.530556	0.519105	0.5	0.5	0.5	0.5	0.514506	0.518827	0.536481	0.569321	0.59571	0.620772	0.642994	0.665494	0.668488	0.654537	0.629259	0.595648	0.566358	0.538827	0.501543	0.5	0.509228	0.532747	0.544105	0.531852	0.528426	0.530648	0.547623	0.560031	0.565432	0.579228
Participant2	0.5	0.5	0.5	0.5	0.5	0.5	0.5	0.5	0.5	0.5	0.5	0.50284	0.526296	0.511358	0.510494	0.502562	0.5	0.5	0.5	0.5	0.5	0.5	0.5	0.5	0.5	0.5	0.505586	0.5	0.5	0.555525	0.60284	0.610432	0.60213	0.610401	0.603148	0.585802	0.566667	0.569259	0.588796	0.610556	0.623086	0.645309	0.655741	0.665247	0.65284	0.655833	0.669167	0.664228	0.659846
Participant3	0.517091	0.524572	0.508222	0.509169	0.5	0.5	0.5	0.524035	0.526907	0.50415	0.532652	0.545561	0.536376	0.5	0.5	0.5	0.5	0.50576	0.5	0.533977	0.501815	0.5	0.5	0.5	0.5	0.5	0.5	0.5	0.520279	0.506139	0.505066	0.507654	0.517217	0.508317	0.516081	0.509043	0.5	0.529085	0.543194	0.556576	0.59079	0.623868	0.631695	0.623015	0.6334	0.639428	0.624057	0.595998	0.585835
Participant4	0.534871	0.535279	0.5	0.5	0.5	0.5	0.533271	0.5	0.5	0.5	0.5	0.5	0.5	0.5	0.5	0.5	0.518362	0.5	0.5	0.5	0.545825	0.580634	0.583522	0.582392	0.569366	0.540835	0.51877	0.5	0.5	0.5	0.5	0.5	0.5	0.5	0.5129	0.533302	0.543597	0.555587	0.560013	0.556717	0.56629	0.569774	0.573697	0.578719	0.591871	0.594507	0.589831	0.57828	0.574294
Participant5	0.53438	0.5	0.5	0.5	0.5	0.5	0.5	0.5	0.509847	0.5	0.5	0.5	0.5	0.5	0.5	0.5	0.5	0.504571	0.50373	0.5	0.51314	0.55004	0.549234	0.539051	0.502151	0.5	0.502554	0.523794	0.523693	0.530212	0.552897	0.569734	0.586705	0.608785	0.630696	0.643064	0.632746	0.635032	0.636746	0.641148	0.62952	0.623135	0.615943	0.607877	0.603845	0.607474	0.619774	0.615405	0.612145
Participant6	0.5	0.5	0.521008	0.537395	0.5	0.5	0.5	0.5	0.530917	0.546148	0.536345	0.52381	0.532073	0.55	0.543732	0.530952	0.521429	0.506828	0.5	0.5	0.502101	0.507913	0.517472	0.521744	0.526085	0.516562	0.528291	0.548915	0.545063	0.538796	0.517262	0.518312	0.52486	0.540966	0.554937	0.569818	0.570483	0.531688	0.5	0.5	0.5	0.5	0.5	0.5	0.5	0.5	0.5	0.5	0.5
Participant7	0.5	0.5	0.515705	0.544041	0.5	0.5	0.5	0.507232	0.544134	0.543575	0.524519	0.51049	0.506269	0.5	0.50658	0.528647	0.51766	0.5	0.5	0.5	0.522471	0.548076	0.571943	0.565053	0.544569	0.547083	0.552886	0.550372	0.593544	0.641744	0.652669	0.629609	0.600186	0.577126	0.566791	0.564246	0.564184	0.57905	0.604593	0.617846	0.625854	0.624178	0.626319	0.62545	0.616543	0.619553	0.633644	0.633768	0.64013
Participant8	0.5	0.5	0.5	0.52034	0.526759	0.5	0.512623	0.509506	0.5	0.509815	0.525154	0.519352	0.524321	0.52108	0.525154	0.519506	0.509475	0.509691	0.512531	0.5	0.5	0.5	0.5	0.5	0.5	0.5	0.5	0.506049	0.535556	0.570833	0.597716	0.615062	0.61821	0.613488	0.60216	0.599691	0.608951	0.620833	0.638457	0.658179	0.67037	0.681944	0.679722	0.675154	0.665309	0.652963	0.643642	0.628519	0.612438
Participant9	0.54096	0.560358	0.544852	0.5	0.53032	0.552072	0.515223	0.513653	0.5	0.5	0.5	0.5	0.5	0.518989	0.503421	0.5	0.5	0.5	0.5	0.5	0.5	0.52511	0.531042	0.5	0.5	0.5	0.507094	0.5	0.5	0.5	0.5	0.5	0.5	0.5	0.5	0.5	0.5	0.5	0.531042	0.534589	0.555493	0.5957	0.602731	0.60951	0.585499	0.598682	0.595417	0.588606	0.574702
Participant10	0.5	0.5	0.5	0.5	0.501946	0.529379	0.5	0.5	0.5	0.5	0.5	0.5	0.5	0.5	0.5	0.513151	0.551412	0.567232	0.576522	0.552511	0.529598	0.525706	0.536503	0.535938	0.542906	0.585938	0.605807	0.608945	0.604896	0.608726	0.607282	0.596422	0.596798	0.606874	0.608851	0.603202	0.601946	0.609573	0.631419	0.655273	0.671877	0.677087	0.678186	0.679441	0.668613	0.670904	0.658098	0.650439	0.65182
Participant11	0.506235	0.509753	0.5	0.5	0.5	0.5	0.5	0.5	0.5	0.5	0.5	0.5	0.5	0.5	0.5	0.5	0.5	0.5	0.508488	0.532284	0.553333	0.561667	0.548611	0.534414	0.52713	0.534938	0.5	0.5	0.5	0.5	0.515988	0.537685	0.574815	0.601636	0.641728	0.623488	0.612222	0.605556	0.628241	0.612346	0.628735	0.632284	0.641451	0.62321	0.615679	0.63034	0.641667	0.627253	0.611543
Participant12	0.5	0.5	0.5	0.5	0.5	0.5	0.5	0.5	0.5	0.500803	0.509663	0.5	0.5	0.5	0.5	0.5	0.5	0.5	0.5	0.5	0.5	0.5	0.5	0.5	0.5	0.5	0.507737	0.522215	0.551172	0.575313	0.559775	0.53878	0.538491	0.550979	0.557978	0.579679	0.599358	0.615602	0.617689	0.60931	0.615217	0.622311	0.621926	0.618844	0.610337	0.601348	0.604559	0.608636	0.61496
Participant13	0.5	0.5	0.5	0.5	0.5	0.5	0.5	0.5	0.5	0.5	0.5	0.5	0.5	0.5	0.5	0.5	0.5	0.5	0.5	0.5	0.5	0.5	0.5	0.5	0.5	0.5	0.5	0.509405	0.532067	0.562808	0.575811	0.578431	0.578494	0.593454	0.570319	0.539768	0.522819	0.50565	0.504261	0.519221	0.533897	0.548479	0.556401	0.576253	0.578052	0.566437	0.570793	0.550846	0.540904
Participant14	0.5	0.519321	0.515772	0.510432	0.5	0.5	0.5	0.509414	0.546543	0.524907	0.510525	0.5	0.5	0.5	0.5	0.5	0.50642	0.524414	0.525278	0.50429	0.5	0.5	0.5	0.5	0.5	0.517747	0.545617	0.544228	0.531327	0.554198	0.584136	0.606821	0.637562	0.666111	0.679444	0.665802	0.622963	0.608302	0.601235	0.596173	0.576265	0.590062	0.603765	0.607685	0.60108	0.609877	0.620093	0.629321	0.639599
Participant15	0.5	0.5	0.5	0.5	0.5	0.5	0.5	0.5	0.5	0.5	0.5	0.5	0.506921	0.512756	0.512911	0.5	0.5	0.5	0.5	0.5	0.5	0.5	0.511359	0.548541	0.560149	0.559497	0.577902	0.586561	0.596027	0.611639	0.649938	0.647858	0.62694	0.618125	0.625885	0.629888	0.636127	0.648355	0.666636	0.671415	0.654749	0.649317	0.627219	0.596369	0.559963	0.552297	0.557511	0.541962	0.516605
Participant16	0.55892	0.554568	0.526358	0.5	0.5	0.5	0.510586	0.5	0.5	0.5	0.5	0.5	0.5	0.5	0.5	0.5	0.5	0.5	0.5	0.520957	0.524012	0.518549	0.5	0.5	0.5	0.5	0.5275	0.507685	0.506698	0.5	0.521327	0.51466	0.523981	0.533086	0.558981	0.540401	0.537377	0.555494	0.557222	0.565	0.576327	0.603333	0.600648	0.582006	0.585278	0.584043	0.591574	0.58429	0.583086
Participant17	0.52179	0.53642	0.512222	0.5	0.5	0.5	0.5	0.5	0.5	0.5	0.5	0.5	0.514969	0.53892	0.546543	0.537994	0.546605	0.544321	0.551049	0.564012	0.569105	0.553673	0.559105	0.551543	0.541111	0.522407	0.5	0.51	0.535864	0.545895	0.561605	0.592346	0.603333	0.593488	0.576204	0.565123	0.554784	0.56716	0.574938	0.595988	0.615123	0.619321	0.619259	0.619691	0.611327	0.610617	0.586728	0.564012	0.546358
Participant18	0.515115	0.5	0.5	0.5	0.5	0.519957	0.504469	0.5	0.5	0.5	0.5	0.5	0.5	0.5	0.5	0.5	0.5	0.5	0.5	0.5	0.5	0.5	0.5	0.5	0.5	0.5	0.504004	0.540255	0.549969	0.537678	0.517908	0.512942	0.5	0.5	0.5	0.513439	0.563749	0.599162	0.625916	0.619677	0.604314	0.597952	0.589913	0.584823	0.576164	0.573681	0.573215	0.574798	0.571353
Participant19	0.509321	0.513117	0.5	0.5	0.5	0.503117	0.5	0.5	0.5	0.5	0.5	0.5	0.5	0.5	0.5	0.5	0.5	0.5	0.5	0.5	0.5	0.512469	0.526944	0.519722	0.520617	0.512222	0.5	0.5	0.5	0.5	0.5	0.5	0.5	0.523426	0.549599	0.55392	0.537315	0.534568	0.545772	0.565432	0.583086	0.585062	0.563333	0.542932	0.53608	0.544105	0.554877	0.564352	0.570772
Participant20	0.548933	0.525298	0.519303	0.5	0.533239	0.591651	0.543503	0.5	0.5	0.521532	0.514313	0.5	0.5	0.5	0.5	0.5	0.5	0.5	0.5	0.5	0.5	0.5	0.5	0.5	0.5	0.50248	0.528751	0.548023	0.543315	0.538795	0.546359	0.553139	0.567734	0.612932	0.647552	0.639328	0.62467	0.610107	0.598462	0.596987	0.593879	0.602385	0.616918	0.649749	0.685248	0.714375	0.718644	0.708067	0.689862
Participant21	0.546512	0.524198	0.5	0.5	0.5	0.50429	0.520062	0.5	0.5	0.5	0.5	0.5	0.533117	0.547901	0.574877	0.581698	0.576698	0.555401	0.538611	0.523056	0.514568	0.531451	0.555	0.577932	0.59784	0.603457	0.543796	0.518673	0.506543	0.511327	0.514321	0.518457	0.529475	0.531821	0.539691	0.546574	0.550154	0.556019	0.571358	0.588333	0.604969	0.616975	0.630093	0.640278	0.649815	0.654198	0.649043	0.648642	0.652562
Participant22	0.5	0.5	0.5	0.514215	0.526195	0.528895	0.5	0.5	0.551335	0.571539	0.584078	0.581006	0.556052	0.526971	0.520391	0.530788	0.506021	0.513191	0.530074	0.515736	0.5	0.501645	0.501583	0.5	0.5	0.5	0.5	0.5	0.5	0.507418	0.528026	0.552483	0.580074	0.596307	0.587647	0.586189	0.583209	0.585816	0.606176	0.648231	0.678616	0.68802	0.695717	0.693017	0.688579	0.673215	0.662694	0.663935	0.66527
Participant23	0.520808	0.517827	0.5	0.5	0.5	0.5	0.5	0.5	0.5	0.5	0.5	0.5	0.509416	0.517325	0.539608	0.544693	0.554422	0.538792	0.5	0.5	0.5	0.5	0.5	0.5	0.5	0.524386	0.537129	0.542056	0.541397	0.546482	0.544818	0.562206	0.585023	0.593717	0.574132	0.569299	0.558188	0.535873	0.534273	0.546262	0.548679	0.579405	0.595474	0.603321	0.60715	0.615153	0.61509	0.605329	0.584678
Participant24	0.557716	0.568333	0.585833	0.568549	0.524846	0.5	0.52034	0.579969	0.561975	0.524722	0.5	0.5	0.5	0.5	0.5	0.5	0.5	0.5	0.5	0.5	0.5	0.5	0.5	0.5	0.5	0.5	0.511852	0.555432	0.579475	0.592068	0.600525	0.591636	0.57784	0.55284	0.527284	0.513549	0.508117	0.519506	0.541389	0.57037	0.608673	0.619877	0.610123	0.57929	0.555525	0.533148	0.534691	0.532006	0.557932
Participant25	0.5	0.5	0.5	0.536451	0.521173	0.515525	0.5	0.509259	0.536852	0.528796	0.5	0.5	0.5	0.5	0.5	0.5	0.5	0.5	0.5	0.5	0.5	0.5	0.504105	0.508333	0.518272	0.540895	0.56287	0.577963	0.593827	0.585	0.570586	0.560247	0.552284	0.552901	0.561543	0.575185	0.587716	0.600802	0.617685	0.617037	0.617315	0.633611	0.648148	0.638333	0.621883	0.612685	0.617407	0.63037	0.646389
Participant26	0.5	0.5	0.5	0.5	0.5	0.5	0.531667	0.5	0.5	0.5	0.5	0.5	0.5	0.5	0.5	0.5	0.5	0.5	0.5	0.5	0.529352	0.549537	0.528457	0.537901	0.536235	0.51213	0.514352	0.530833	0.522469	0.525648	0.572006	0.602284	0.629043	0.637377	0.645926	0.642469	0.664414	0.685093	0.71571	0.732963	0.747438	0.753765	0.759784	0.764537	0.767716	0.753673	0.729846	0.716759	0.690617
Participant27	0.5	0.5	0.5	0.5	0.5	0.5	0.5	0.5	0.5	0.5	0.5	0.5	0.5	0.5	0.5	0.5	0.5	0.5	0.5	0.5	0.5	0.5	0.5	0.5	0.5	0.5	0.528981	0.593796	0.66608	0.705031	0.726451	0.718951	0.68858	0.654259	0.584444	0.5	0.5	0.5	0.5	0.5	0.5	0.547222	0.600895	0.615741	0.631481	0.624691	0.607284	0.582778	0.544105
Participant28	0.515363	0.5	0.5	0.5	0.5	0.5	0.5	0.5	0.5	0.5	0.5	0.5	0.5	0.5	0.5	0.5	0.5	0.5	0.531875	0.536592	0.52067	0.50599	0.5	0.5	0.51347	0.539448	0.545593	0.549069	0.56406	0.576412	0.577623	0.587896	0.604749	0.644879	0.641899	0.624519	0.614587	0.615425	0.627219	0.623495	0.60388	0.590255	0.590937	0.593669	0.593669	0.601117	0.599752	0.605897	0.603166
Participant29	0.549501	0.543851	0.5	0.5	0.5	0.5	0.505431	0.518789	0.5	0.5	0.5	0.5	0.504151	0.530243	0.534707	0.535019	0.535237	0.531648	0.5	0.503808	0.524532	0.544663	0.55799	0.54279	0.506991	0.521598	0.54769	0.559831	0.556586	0.544444	0.565699	0.579151	0.580337	0.569913	0.558801	0.574657	0.569507	0.555181	0.570693	0.580212	0.582959	0.58274	0.587547	0.607272	0.625593	0.60671	0.575968	0.563858	0.562516
Participant30	0.5	0.5	0.5	0.5	0.5	0.5	0.5	0.5	0.5	0.5	0.5	0.508956	0.510176	0.5	0.5	0.5	0.5	0.502985	0.524589	0.538071	0.532743	0.505072	0.5	0.5	0.5	0.5	0.5	0.5	0.509887	0.52109	0.550719	0.571392	0.566705	0.568824	0.576046	0.560285	0.526162	0.528794	0.538585	0.520994	0.508314	0.508442	0.506163	0.50687	0.501894	0.509759	0.525424	0.521283	0.517752
Participant31	0.544436	0.533762	0.52345	0.5	0.510378	0.5	0.535799	0.510477	0.5	0.5	0.5	0.5	0.5	0.5	0.5	0.503054	0.512086	0.52634	0.5402	0.523614	0.5	0.5	0.5	0.5	0.5	0.5	0.5	0.5	0.5	0.5	0.50023	0.5	0.5	0.5	0.5	0.5	0.5	0.519213	0.553534	0.561745	0.561055	0.55649	0.552811	0.561777	0.579611	0.59173	0.58503	0.585194	0.57255
Participant32	0.5	0.5	0.5	0.5	0.5	0.5	0.5	0.5	0.5	0.5	0.5	0.5	0.5	0.5	0.5	0.503765	0.50892	0.507438	0.50466	0.519877	0.533179	0.539506	0.54537	0.539321	0.546235	0.563765	0.572531	0.574167	0.588519	0.595463	0.58071	0.559846	0.544352	0.542932	0.550494	0.528426	0.525525	0.52929	0.533488	0.549784	0.555309	0.555463	0.5	0.501111	0.514074	0.517654	0.5325	0.545864	0.560309
Participant33	0.511421	0.517505	0.514711	0.500279	0.503849	0.5	0.5	0.5	0.506363	0.5	0.5	0.5	0.5	0.5	0.5	0.5	0.5	0.5	0.5	0.5	0.5	0.512384	0.5	0.5	0.501024	0.512973	0.532123	0.542086	0.541372	0.549038	0.553073	0.54103	0.530261	0.552855	0.556083	0.541899	0.54013	0.551086	0.578088	0.585506	0.575481	0.578957	0.57455	0.550435	0.531657	0.524612	0.556673	0.572471	0.582744
Participant34	0.527747	0.540802	0.508272	0.5	0.5	0.5	0.5	0.5	0.5	0.5	0.5	0.5	0.5	0.5	0.512778	0.511512	0.539907	0.56	0.557562	0.551389	0.546543	0.529537	0.513457	0.501914	0.503241	0.53216	0.532716	0.542438	0.560185	0.567284	0.569444	0.578889	0.593333	0.591944	0.583457	0.57037	0.577068	0.568179	0.561204	0.549568	0.577222	0.598426	0.614414	0.613673	0.634167	0.651173	0.64784	0.654475	0.651204
Participant35	0.5	0.500895	0.516235	0.556296	0.566019	0.52963	0.57108	0.570833	0.554228	0.531883	0.534444	0.511512	0.517623	0.540463	0.571235	0.576667	0.539105	0.525062	0.521111	0.520494	0.515617	0.507037	0.5	0.5	0.512037	0.514444	0.520679	0.547685	0.568704	0.573457	0.565988	0.565216	0.561636	0.543179	0.527994	0.527778	0.527469	0.530154	0.538519	0.554043	0.566543	0.584969	0.583827	0.570988	0.573056	0.58534	0.58534	0.580772	0.566759
Participant36	0.5	0.5	0.5	0.52843	0.525854	0.5	0.5	0.5	0.5	0.505928	0.5	0.5	0.5	0.5	0.5	0.5	0.5	0.5	0.5	0.512042	0.53923	0.552266	0.540782	0.538982	0.550217	0.552855	0.553911	0.545345	0.536778	0.524302	0.528833	0.559311	0.582588	0.582123	0.587772	0.580602	0.57396	0.566356	0.552328	0.548821	0.539789	0.525885	0.523091	0.53023	0.534947	0.534047	0.512973	0.505866	0.51437
Participant37	0.507891	0.52459	0.539331	0.535985	0.5	0.5	0.520486	0.547254	0.546244	0.542203	0.53548	0.540625	0.507828	0.5	0.514867	0.527146	0.516635	0.5	0.5	0.5	0.512468	0.51673	0.517014	0.537184	0.53952	0.547506	0.578851	0.612879	0.62822	0.612879	0.598264	0.581692	0.566477	0.559501	0.563005	0.578157	0.627809	0.651831	0.659943	0.651357	0.639678	0.599274	0.586206	0.570991	0.553314	0.550095	0.533965	0.523359	0.539141
Participant38	0.543652	0.534095	0.5	0.5	0.5	0.531609	0.506393	0.5	0.507039	0.528832	0.5	0.5	0.505618	0.541877	0.550336	0.566189	0.569159	0.557762	0.547817	0.55237	0.540456	0.524312	0.511785	0.527638	0.535322	0.561991	0.55647	0.559796	0.546494	0.53939	0.534515	0.549496	0.573712	0.563089	0.539261	0.542813	0.54969	0.520276	0.503648	0.5	0.5	0.5	0.5	0.5	0.5	0.5	0.5	0.5	0.5
Participant39	0.509963	0.5	0.5	0.5	0.5	0.5	0.5	0.5	0.5	0.5	0.5	0.5	0.5	0.5	0.5	0.5	0.5	0.5	0.5	0.5	0.5	0.5	0.5	0.5	0.5	0.5	0.5	0.5	0.516884	0.532371	0.529423	0.53085	0.534885	0.540255	0.530881	0.526164	0.554376	0.581316	0.60059	0.596586	0.604128	0.619522	0.632092	0.650372	0.671974	0.684606	0.685102	0.672998	0.670577
Participant40	0.5	0.5	0.5	0.5	0.5	0.5	0.5	0.5	0.5	0.5	0.508752	0.508504	0.512539	0.524053	0.524829	0.501335	0.509652	0.508132	0.5	0.5	0.503818	0.517194	0.520391	0.532806	0.528523	0.521943	0.518994	0.520546	0.535754	0.535537	0.547331	0.574364	0.59581	0.609621	0.610956	0.585692	0.564525	0.556549	0.535909	0.516046	0.503631	0.527157	0.558752	0.583302	0.600062	0.600776	0.594475	0.574302	0.568187
mean V	0.515566	0.515138	0.509398	0.509405	0.506764	0.507653	0.508273	0.507511	0.51056	0.509621	0.507898	0.506316	0.507594	0.509548	0.512545	0.513531	0.514236	0.513003	0.51233	0.512627	0.514364	0.518029	0.518292	0.518943	0.518546	0.523144	0.528509	0.536869	0.546337	0.554148	0.562316	0.567094	0.570729	0.57442	0.573656	0.5675	0.566035	0.568459	0.577374	0.583325	0.589282	0.597552	0.599684	0.59924	0.598598	0.599962	0.59911	0.594009	0.590658
Participant1	0.5	0.5	0.5	0.5	0.5	0.5	0.5	0.5	0.5	0.5	0.5	0.501335	0.5	0.5	0.5	0.5	0.5	0.5	0.5	0.5	0.5	0.5	0.519677	0.524674	0.5	0.5	0.5	0.5	0.5	0.536623	0.589075	0.609777	0.633333	0.617039	0.611701	0.613439	0.601521	0.588858	0.588516	0.596958	0.5991	0.600993	0.612818	0.622936	0.620019	0.628057	0.637678	0.621664	0.617008
Participant2	0.5	0.5	0.5	0.5	0.5	0.5	0.5	0.5	0.5	0.5	0.5	0.5	0.5	0.505384	0.525358	0.558285	0.575138	0.554789	0.535096	0.520427	0.529977	0.524578	0.522705	0.524578	0.529478	0.5	0.517056	0.544584	0.560906	0.57339	0.580818	0.617865	0.633782	0.623139	0.625605	0.621891	0.593271	0.601885	0.588933	0.583097	0.602759	0.641553	0.664274	0.675759	0.668675	0.659124	0.640305	0.62601	0.619269
Participant3	0.52537	0.509938	0.5	0.5	0.5	0.5	0.538642	0.5	0.5	0.5	0.5	0.5	0.518272	0.520278	0.513333	0.512191	0.507099	0.5	0.505494	0.511358	0.514691	0.521049	0.527747	0.537994	0.550648	0.547654	0.54642	0.541605	0.519877	0.51037	0.5	0.5	0.5	0.5	0.5	0.5	0.5	0.5	0.5	0.501512	0.515772	0.51466	0.501512	0.5	0.5	0.5	0.5	0.5	0.5
Participant4	0.500345	0.5	0.5	0.5	0.5	0.5	0.5	0.5	0.51111	0.5	0.5	0.5	0.5	0.522503	0.51155	0.5	0.5	0.5	0.521185	0.525454	0.53035	0.526866	0.518047	0.5	0.5	0.5	0.5	0.504927	0.513715	0.513307	0.5	0.5	0.5	0.5	0.502825	0.524606	0.549244	0.554454	0.565062	0.576769	0.579687	0.58496	0.591959	0.607526	0.614965	0.610696	0.605486	0.600716	0.592179
Participant5	0.5	0.5	0.5	0.5	0.535078	0.5	0.5	0.5	0.5	0.521412	0.529226	0.511214	0.517627	0.531995	0.54836	0.549306	0.524846	0.5	0.5	0.5	0.5	0.5	0.5	0.5	0.515209	0.532275	0.546292	0.554458	0.562097	0.578042	0.585471	0.588555	0.591043	0.607373	0.624404	0.623879	0.621601	0.627628	0.619148	0.606077	0.600084	0.60117	0.597491	0.580845	0.575974	0.579093	0.573101	0.56045	0.568475
Participant6	0.5	0.5	0.5	0.5	0.5	0.5	0.5	0.5	0.5	0.5	0.5	0.5	0.5	0.5	0.5	0.514153	0.518353	0.5	0.5	0.5	0.500365	0.503104	0.506209	0.541819	0.587427	0.614271	0.620115	0.60966	0.609386	0.614271	0.603862	0.609295	0.623813	0.644905	0.655131	0.637327	0.619659	0.616143	0.61943	0.611258	0.607515	0.612719	0.630615	0.631985	0.617056	0.615413	0.596877	0.574872	0.558391
Participant7	0.506296	0.5	0.5	0.5	0.5	0.5	0.5	0.5	0.521852	0.561389	0.546327	0.524167	0.52392	0.522346	0.507778	0.5	0.509167	0.547191	0.570154	0.568364	0.55784	0.569691	0.554907	0.563056	0.535	0.500247	0.5	0.543765	0.613549	0.660741	0.673765	0.659321	0.63321	0.605432	0.59534	0.608981	0.632901	0.62858	0.640926	0.649475	0.658735	0.662685	0.657099	0.645957	0.650278	0.656914	0.668457	0.675031	0.677963
Participant8	0.5	0.5	0.5	0.5	0.5	0.5	0.5	0.5	0.548364	0.514167	0.5	0.507747	0.50713	0.5	0.5	0.5	0.5	0.5	0.5	0.5	0.500988	0.521574	0.534228	0.523086	0.521451	0.537901	0.568673	0.592963	0.587685	0.592099	0.606821	0.626975	0.643086	0.644167	0.64216	0.632901	0.628025	0.632747	0.634321	0.63108	0.620772	0.622191	0.634228	0.64392	0.653642	0.665247	0.677191	0.676265	0.652315
Participant9	0.5	0.503452	0.5	0.5	0.5	0.5	0.5247	0.5	0.5	0.5	0.5	0.5	0.5	0.5	0.500031	0.532139	0.542464	0.527431	0.538541	0.54802	0.553292	0.555583	0.564183	0.542747	0.527933	0.500879	0.503107	0.5	0.502762	0.525736	0.527494	0.538416	0.544944	0.54893	0.563775	0.544379	0.548114	0.557498	0.570491	0.57906	0.583391	0.588036	0.580943	0.583265	0.589354	0.596102	0.596165	0.608468	0.621053
Participant10	0.5	0.5	0.5	0.520515	0.5	0.5	0.5	0.5	0.501738	0.501366	0.5	0.5	0.524798	0.556549	0.568777	0.572595	0.559218	0.528523	0.51406	0.543669	0.559311	0.556797	0.532961	0.503352	0.5	0.5	0.52995	0.547672	0.573402	0.596058	0.594227	0.583395	0.565363	0.540534	0.527219	0.539385	0.553755	0.557387	0.568281	0.578833	0.592737	0.606859	0.624581	0.624302	0.626723	0.633675	0.63982	0.640099	0.638299
Participant11	0.5	0.5	0.5	0.5	0.5	0.5	0.5	0.5	0.5	0.5	0.5	0.5	0.5	0.5	0.532284	0.534784	0.541914	0.549414	0.531667	0.524043	0.513735	0.500093	0.509506	0.5	0.5	0.523549	0.554352	0.542377	0.526605	0.5	0.5	0.5	0.5	0.517747	0.55466	0.599012	0.64716	0.665154	0.672716	0.671852	0.671296	0.671574	0.676204	0.656173	0.63679	0.634599	0.63537	0.609074	0.586358
Participant12	0.5	0.5	0.5	0.5	0.5	0.5	0.5	0.5	0.5	0.5	0.5	0.5	0.525963	0.563353	0.577604	0.55545	0.5498	0.555894	0.559862	0.551006	0.554815	0.550117	0.54177	0.534565	0.536945	0.537898	0.528629	0.508157	0.518028	0.53301	0.52517	0.507364	0.5	0.503967	0.5	0.524503	0.536914	0.533803	0.542659	0.573097	0.577001	0.578779	0.592903	0.596426	0.607757	0.635974	0.657811	0.662699	0.666222
Participant13	0.502949	0.515589	0.5	0.5	0.5	0.5	0.5	0.5	0.5	0.5	0.5	0.5	0.5	0.5	0.5	0.5	0.5	0.518367	0.544833	0.573078	0.58525	0.582878	0.566618	0.557036	0.55248	0.541993	0.544209	0.546456	0.556225	0.561281	0.56281	0.561	0.560313	0.563653	0.561624	0.552729	0.551949	0.552417	0.55738	0.542836	0.517961	0.50245	0.5	0.5	0.5	0.505883	0.508099	0.516682	0.529291
Participant14	0.5	0.5	0.5	0.5	0.5	0.5	0.5	0.5	0.5	0.5	0.5	0.525957	0.513148	0.5	0.51392	0.513241	0.504012	0.5	0.5	0.5	0.5	0.50429	0.508704	0.50179	0.5	0.5	0.50429	0.5	0.522593	0.565216	0.614414	0.633241	0.629722	0.643302	0.657191	0.661235	0.666667	0.67108	0.668302	0.650494	0.623549	0.591883	0.568241	0.559136	0.561142	0.566574	0.576605	0.595679	0.613179
Participant15	0.5	0.5	0.5	0.502545	0.5	0.5	0.5	0.5	0.5	0.5	0.5	0.528305	0.562042	0.558566	0.55149	0.526785	0.5	0.5	0.5	0.5	0.5	0.501055	0.517008	0.517287	0.55478	0.592334	0.638237	0.6446	0.647331	0.667908	0.677405	0.675885	0.668467	0.667629	0.680944	0.680881	0.67995	0.689696	0.697393	0.678895	0.667318	0.658038	0.626971	0.597486	0.58113	0.600155	0.598014	0.593296	0.604314
Participant16	0.5	0.5	0.5	0.5	0.50031	0.5	0.5	0.5	0.5	0.521415	0.526195	0.522657	0.509777	0.51347	0.516294	0.5	0.5	0.5	0.5	0.5	0.5	0.5	0.5	0.5	0.5	0.5	0.5	0.5	0.516139	0.547238	0.545996	0.544258	0.547393	0.527095	0.506331	0.5	0.5	0.5	0.5	0.5	0.5	0.501241	0.509994	0.501086	0.5	0.522905	0.546276	0.559714	0.555804
Participant17	0.5	0.5	0.5	0.545525	0.566605	0.543086	0.573642	0.57179	0.530247	0.563735	0.556574	0.533333	0.523951	0.503889	0.508302	0.524969	0.524568	0.512099	0.500864	0.502253	0.5	0.5	0.5	0.500062	0.520617	0.521944	0.521049	0.518673	0.508951	0.5	0.518426	0.546358	0.554506	0.556265	0.567253	0.574259	0.560895	0.560494	0.57929	0.60142	0.594198	0.589784	0.592716	0.594136	0.575031	0.547346	0.513148	0.502809	0.504722
Participant18	0.523991	0.510087	0.5	0.5	0.5	0.5	0.502762	0.559311	0.5	0.5	0.5	0.5	0.5	0.5	0.5	0.5	0.5	0.5	0.5	0.5	0.5	0.517846	0.540751	0.534202	0.527529	0.528802	0.515642	0.500279	0.519926	0.545624	0.571012	0.578647	0.577623	0.590286	0.594072	0.602359	0.610521	0.612415	0.599907	0.587678	0.580819	0.565798	0.554314	0.552855	0.560056	0.565984	0.592303	0.625171	0.650093
Participant19	0.5	0.5	0.5	0.5	0.5	0.5	0.5	0.5	0.5	0.5	0.507284	0.506111	0.5	0.5	0.5	0.5	0.513704	0.503889	0.5	0.5	0.5	0.5	0.5	0.5	0.5	0.502654	0.543827	0.564568	0.578272	0.573611	0.574815	0.582315	0.565586	0.539877	0.541451	0.538179	0.547068	0.569815	0.596883	0.628488	0.657716	0.681574	0.687562	0.669815	0.654228	0.628241	0.596728	0.569568	0.546698
Participant20	0.524	0.5	0.5	0.5	0.5	0.5	0.5	0.5	0.5	0.5	0.505681	0.523529	0.520403	0.513513	0.507059	0.509042	0.5	0.5	0.5	0.5	0.5	0.5	0.5	0.5	0.516303	0.517815	0.514185	0.512538	0.521882	0.526286	0.515798	0.525479	0.557681	0.58316	0.600773	0.606756	0.606218	0.594487	0.567496	0.564605	0.561176	0.576336	0.599664	0.624067	0.639832	0.65284	0.657042	0.650286	0.642958
Participant21	0.602793	0.587089	0.540875	0.5	0.5	0.507418	0.561266	0.541744	0.510583	0.5	0.5	0.5	0.5	0.5	0.5	0.5	0.5	0.5	0.5	0.5	0.5	0.5	0.5	0.5	0.5	0.5	0.5	0.5	0.5	0.5	0.5	0.5	0.506766	0.505835	0.505773	0.5	0.5	0.527902	0.534637	0.531223	0.535878	0.542024	0.541155	0.522626	0.503011	0.5	0.5	0.5	0.5
Participant22	0.532253	0.528056	0.520154	0.5	0.5	0.538642	0.515031	0.5	0.5	0.5	0.515525	0.536389	0.523148	0.5	0.5	0.5	0.5	0.5	0.5	0.5	0.5	0.5	0.5	0.5	0.5	0.5	0.5	0.50608	0.513735	0.520031	0.528673	0.552593	0.556049	0.543025	0.528549	0.51858	0.539043	0.559753	0.583796	0.605802	0.621451	0.635988	0.659167	0.654938	0.642932	0.632994	0.618395	0.606636	0.612099
Participant23	0.531169	0.515912	0.5	0.5	0.5	0.503814	0.5	0.5	0.5	0.508155	0.538128	0.564301	0.573398	0.541958	0.516135	0.51572	0.513614	0.5	0.5	0.5	0.5	0.5	0.5	0.503623	0.544128	0.559545	0.539979	0.526381	0.537649	0.53085	0.52603	0.542979	0.552108	0.567844	0.565323	0.538989	0.537713	0.539277	0.53468	0.56312	0.584155	0.594242	0.599445	0.584283	0.574867	0.573143	0.571739	0.555556	0.542437
Participant24	0.5	0.5	0.5	0.5	0.5	0.5	0.5	0.5	0.5	0.5	0.5	0.5	0.5	0.5	0.5	0.5	0.508951	0.515525	0.500525	0.5	0.504691	0.5	0.500216	0.511728	0.5	0.502099	0.52463	0.5	0.539043	0.561173	0.561944	0.555617	0.544568	0.531142	0.526636	0.542809	0.554753	0.558179	0.558519	0.563272	0.563426	0.566636	0.568519	0.558086	0.558364	0.563457	0.562438	0.56071	0.562315
Participant25	0.5	0.5	0.5	0.513735	0.50966	0.5	0.5	0.5	0.5	0.512963	0.530802	0.525031	0.530278	0.559352	0.569907	0.544938	0.529043	0.527654	0.518025	0.5	0.5	0.5	0.5	0.521759	0.538117	0.528395	0.544444	0.584444	0.627747	0.649691	0.640895	0.645648	0.633642	0.616204	0.620093	0.627315	0.616296	0.611728	0.614043	0.616574	0.634321	0.629784	0.632747	0.638735	0.646512	0.646852	0.652099	0.663765	0.675586
Participant26	0.5	0.5	0.5	0.5	0.5	0.569352	0.50321	0.5	0.5	0.5	0.5	0.5	0.5	0.5	0.5	0.5	0.5	0.5	0.5	0.5	0.5	0.5	0.5	0.5	0.505772	0.54466	0.549846	0.566481	0.578735	0.596173	0.604846	0.629228	0.633735	0.616543	0.594537	0.583457	0.61571	0.631543	0.654568	0.670278	0.694969	0.709444	0.702901	0.691204	0.682407	0.667562	0.646389	0.626605	0.630093
Participant27	0.508889	0.5	0.5	0.5	0.501636	0.5	0.5	0.5	0.500617	0.505556	0.523889	0.525957	0.526204	0.512253	0.50892	0.515216	0.503488	0.506543	0.508364	0.505278	0.5	0.5	0.5	0.5	0.5	0.5	0.536142	0.601142	0.66071	0.688549	0.70429	0.695957	0.672778	0.623395	0.561049	0.503457	0.5	0.5	0.5	0.511883	0.534383	0.549228	0.573858	0.591852	0.594753	0.601821	0.592315	0.590617	0.578272
Participant28	0.500093	0.5	0.5	0.5	0.5	0.531161	0.513563	0.5	0.5	0.5	0.5	0.5	0.5	0.5	0.5	0.5	0.515984	0.540099	0.550062	0.538392	0.522905	0.525605	0.524084	0.526009	0.533302	0.56347	0.583582	0.594196	0.589789	0.575916	0.557107	0.552048	0.557107	0.565115	0.579392	0.607232	0.633737	0.656735	0.667722	0.666046	0.654624	0.647548	0.651955	0.651707	0.644879	0.648665	0.663191	0.674457	0.677436
Participant29	0.55	0.548611	0.557191	0.583025	0.550617	0.5	0.520864	0.555401	0.573549	0.588735	0.546852	0.509537	0.5	0.5	0.5	0.5	0.5	0.5	0.5	0.5	0.519012	0.54787	0.543858	0.545802	0.557994	0.579383	0.583642	0.583457	0.567747	0.565463	0.572994	0.572191	0.589352	0.58108	0.588858	0.60358	0.612191	0.614383	0.623179	0.646512	0.669321	0.688457	0.708272	0.722222	0.724969	0.715895	0.707377	0.690926	0.67034
Participant30	0.5	0.5	0.5	0.5	0.5	0.5	0.509967	0.508348	0.5	0.5	0.5	0.5	0.5	0.5	0.5	0.5	0.506698	0.502158	0.5	0.5	0.5	0.5	0.5	0.5	0.5	0.5	0.50219	0.500762	0.516887	0.548216	0.581228	0.599892	0.616747	0.626778	0.636427	0.631983	0.63557	0.639665	0.645474	0.646997	0.635665	0.628206	0.631507	0.624175	0.625984	0.628365	0.62846	0.612557	0.595099
Participant31	0.549695	0.547833	0.530253	0.546192	0.548464	0.511599	0.5	0.512073	0.561847	0.583404	0.584793	0.572389	0.561437	0.548938	0.540006	0.542278	0.554903	0.570464	0.587192	0.598902	0.606129	0.597197	0.561184	0.553735	0.56292	0.558091	0.548086	0.566297	0.575356	0.575419	0.5621	0.547139	0.554966	0.606445	0.612979	0.597892	0.580879	0.580942	0.579364	0.561026	0.575387	0.573052	0.584919	0.577471	0.576997	0.577123	0.575924	0.585519	0.595556
Participant32	0.523658	0.5	0.5	0.5	0.5	0.5	0.5	0.5	0.5	0.5	0.5	0.5	0.5	0.5	0.5	0.523112	0.517302	0.510722	0.5	0.509566	0.514253	0.5	0.5	0.5	0.5	0.521796	0.558841	0.56754	0.556947	0.552228	0.53515	0.526483	0.5	0.5	0.5	0.5	0.5	0.5	0.5	0.5	0.504558	0.517431	0.500803	0.5	0.5	0.502729	0.536306	0.545743	0.532486
Participant33	0.5	0.5	0.5	0.5	0.5	0.525278	0.501327	0.5	0.5	0.5	0.5	0.501914	0.52287	0.549321	0.554938	0.556543	0.548179	0.57284	0.570525	0.563333	0.550185	0.543179	0.537901	0.511019	0.50571	0.512623	0.5	0.510247	0.53213	0.538858	0.515	0.5	0.511667	0.521574	0.518025	0.546728	0.565556	0.566481	0.58679	0.604105	0.628056	0.633488	0.640895	0.638519	0.621574	0.603889	0.597469	0.615062	0.611728
Participant34	0.5	0.5	0.5	0.5	0.5	0.5	0.5	0.5	0.5	0.5	0.503246	0.5	0.5	0.5	0.5	0.5	0.510237	0.511236	0.523502	0.520381	0.527341	0.531273	0.522722	0.524126	0.521754	0.528433	0.541105	0.561361	0.581461	0.588452	0.589357	0.599157	0.610893	0.60025	0.587953	0.595974	0.596036	0.591823	0.589763	0.58661	0.573752	0.552247	0.542572	0.555587	0.563171	0.567478	0.59226	0.605056	0.611361
Participant35	0.5	0.5	0.5	0.5	0.5	0.5	0.5	0.5	0.5	0.5	0.5	0.519212	0.5	0.5	0.5	0.5	0.5	0.5	0.501086	0.512135	0.523122	0.524798	0.504531	0.506859	0.5	0.5	0.5	0.54311	0.552328	0.536468	0.535444	0.549907	0.561297	0.55928	0.556363	0.565425	0.577467	0.576319	0.57036	0.579454	0.595189	0.606052	0.607232	0.601335	0.589168	0.59311	0.607883	0.607914	0.603321
Participant36	0.5	0.5	0.5	0.5	0.5	0.5	0.5	0.5	0.5	0.5	0.516046	0.5	0.5	0.5	0.5	0.5	0.5	0.5	0.5	0.5	0.513066	0.520608	0.532371	0.516077	0.5	0.5	0.518653	0.552421	0.551273	0.58442	0.600403	0.606145	0.606145	0.616543	0.614339	0.574798	0.558908	0.533054	0.526754	0.539944	0.56378	0.584916	0.59193	0.601148	0.618746	0.610801	0.581409	0.564029	0.564339
Participant37	0.557138	0.561266	0.545469	0.518343	0.5	0.5	0.5	0.532247	0.512073	0.5	0.5	0.5	0.5	0.5	0.509001	0.500838	0.5	0.520484	0.534606	0.533147	0.513998	0.50059	0.5	0.50031	0.531782	0.550093	0.599038	0.636778	0.655059	0.640006	0.603631	0.581378	0.564618	0.533302	0.51468	0.529547	0.542862	0.563346	0.571074	0.569336	0.571601	0.565798	0.548448	0.545469	0.551024	0.544786	0.539292	0.539541	0.54072
Participant38	0.5	0.5	0.514591	0.517275	0.544927	0.535033	0.516463	0.529197	0.539715	0.545645	0.5	0.5	0.5	0.5	0.5	0.5071	0.5	0.516338	0.524391	0.540682	0.540401	0.518367	0.5	0.5	0.5	0.5	0.5	0.5	0.5	0.5	0.5	0.5	0.5	0.5	0.510346	0.512718	0.519303	0.554571	0.568053	0.538248	0.522456	0.512188	0.518773	0.524703	0.526045	0.546924	0.563372	0.548516	0.52411
Participant39	0.5	0.5	0.5	0.5	0.5	0.5	0.5	0.5	0.5	0.538827	0.55537	0.557222	0.54463	0.537994	0.525278	0.515247	0.522006	0.521605	0.520525	0.532191	0.542932	0.545556	0.552346	0.562377	0.565957	0.568488	0.571481	0.573765	0.580679	0.587284	0.592654	0.60966	0.619414	0.610031	0.615988	0.625432	0.656142	0.665833	0.671821	0.679691	0.67429	0.663858	0.647438	0.63216	0.620864	0.62963	0.640154	0.64463	0.647963
Participant40	0.5	0.524383	0.551914	0.582222	0.527716	0.5	0.5	0.587685	0.569969	0.501049	0.5	0.5	0.5	0.5	0.5	0.5	0.5	0.5	0.5	0.5	0.5	0.5	0.5	0.5	0.5	0.5	0.500741	0.531512	0.558364	0.582006	0.597253	0.600679	0.614969	0.620432	0.59571	0.561204	0.545216	0.52537	0.52858	0.548426	0.569228	0.594815	0.616944	0.634568	0.635833	0.626605	0.615185	0.621358	0.622685
mean AV	0.510966	0.508805	0.506511	0.508234	0.507125	0.506635	0.507036	0.509945	0.509542	0.511695	0.512148	0.512408	0.513225	0.514041	0.515158	0.515598	0.515017	0.515332	0.516514	0.518042	0.519466	0.519764	0.518606	0.517242	0.521081	0.525432	0.534961	0.544581	0.555874	0.56605	0.56941	0.573871	0.575917	0.574233	0.573637	0.573846	0.57857	0.582786	0.587158	0.591051	0.595452	0.598717	0.601839	0.600462	0.598369	0.599666	0.600203	0.598194	0.596063
[truncated: 22 more columns]

## Sheet: figure3b
Time stimulus-onset	-100	-90	-80	-70	-60	-50	-40	-30	-20	-10	0	10	20	30	40	50	60	70	80	90	100	110	120	130	140	150	160	170	180	190	200	210	220	230	240	250	260	270	280	290	300	310	320	330	340	350	360	370	380
upper CI	0	0	0	0	0	0	0	0	0	0	0.00162297	0.00611111	0.00937901	0.0128615	0.0102348	0.012716	0.00745211	0.00654321	0.00692901	0	0.00125837	0.0104843	0.00717618	0.0110185	0.0191729	0.0196789	0.0210494	0.0237625	0.0233841	0.0235007	0.0274674	0.0263153	0.0234114	0.0127379	0.0160527	0.0290914	0.0320341	0.0399913	0.0312994	0.0285199	0.0311404	0.0158741	0.0185172	0.0180999	0.021167	0.0280688	0.0306481	0.0349834	0.0353642
median difference	0	0	0	0	0	0	0	0	0	0	0	0	0	0	0	0	0	0	0	0	0	0	0	0.000895062	0	0	0.00777466	0.00674594	0.0124384	0.0129602	0.00364735	5.48314e-05	-0.000169236	-0.00715411	-0.00875228	-0.000555556	0.0189683	0.0143239	0.00470056	0.00968127	0.0143325	-0.000967322	-0.00782476	-0.0186248	-0.00243501	0.00035556	0.00456679	0.0120108	0.0111339
lower CI	-0.00311728	-0.00583409	0	0	0	0	0	0	0	0	0	0	0	0	-0.00169492	-0.000667287	-0.00578447	-0.00629396	0	-0.00404893	-0.000867805	-0.00494031	-0.009837	-0.0114525	-0.0077387	-0.00664759	-0.0141281	-0.00559116	-0.00374845	-0.00101173	-0.0145212	-0.01637	-0.017699	-0.0259291	-0.0222531	-0.0182362	-0.0111456	-0.00390001	-0.00573246	-0.0139085	-0.0234947	-0.0308455	-0.0277832	-0.0256186	-0.0278704	-0.0228704	-0.02357	-0.0232738	-0.0240741
note values may vary slightly from originial figure due to randomized bootstrapping procedure
[truncated: 22 more columns]

## Sheet: figure3c
Time stimulus-onset	-100	-90	-80	-70	-60	-50	-40	-30	-20	-10	0	10	20	30	40	50	60	70	80	90	100	110	120	130	140	150	160	170	180	190	200	210	220	230	240	250	260	270	280	290	300	310	320	330	340	350	360	370	380
Fraction of participants	0.35	0.4	0.325	0.325	0.2	0.175	0.25	0.2	0.275	0.325	0.325	0.425	0.375	0.375	0.425	0.4	0.425	0.4	0.4	0.3	0.375	0.45	0.425	0.375	0.45	0.45	0.575	0.6	0.6	0.6	0.525	0.5	0.475	0.55	0.6	0.5	0.6	0.6	0.575	0.55	0.55	0.5	0.475	0.45	0.525	0.5	0.55	0.575	0.55
[truncated: 22 more columns]

## Sheet: figure3d
	V	AV
	0.373675	0.764122
	0.593082	0.554292
	0.336799	0.546427
	0.265271	0.442794
	0.361072	0.755075
	0.434065	1.04664
	0.767617	0.815467
	0.584042	0.636432
	0.157176	0.480564
	0.637805	0.736772
	0.292374	0.206776
	0.456616	0.567921
	0.749548	1.00179
	0.422006	0.741506
	0.225891	0.638956
	0.649916	0.881945
	0.525283	0.517774
	0.57956	1.0264
	0.508874	0.571896
	0.905306	1.40797
	0.770862	0.624505
	0.969625	0.788014
	0.620428	0.297935
	0.465309	0.655021
	0.418551	0.375359
	0.540727	0.451412
	0.287496	0.422156
	0.453195	0.866613
	0.2695	0.49646
	0.35299	0.536934
	0.452162	0.553829
	0.370104	0.367341
	0.528863	0.534932
	0.508662	0.513121
	0.477014	0.5134
	0.432931	0.271719
	0.266936	0.320204
	0.1937	0.522601
	0.538338	0.687123
	0.447731	0.547964
mean	0.479778	0.617204

## Sheet: figure3e
	V – Correct	AV – Correct	V – Incorrect	AV – Incorrect
	0.471956	0.877781	0.0709277	0.0216952
	0.719235	0.637702	0.133129	0.289154
	0.393146	0.576817	0.280139	0.500409
	0.310377	0.543184	0.171543	0.35294
	0.351444	0.786605	0.43801	0.511787
	0.498738	1.15232	0.28004	0.41585
	1.13715	1.08588	-0.482902	-0.098121
	0.655532	0.661511	0.279531	0.595268
	0.191351	0.488278	0.0625548	0.444665
	0.732305	0.90268	0.439885	0.117208
	0.331852	0.241381	0.114571	0.0488321
	0.433262	0.653236	0.534266	0.339062
	0.842647	1.02856	0.421154	0.81312
	0.564772	0.919645	-0.366371	-0.294661
	0.230749	0.626981	0.178791	0.654359
	0.72516	1.03002	0.566992	0.287778
	0.677668	0.711533	0.0682344	-0.0754563
	0.676937	1.1543	0.141367	0.54963
	0.521202	0.615025	0.399653	0.364739
	1.00345	1.47658	0.256491	0.953819
	0.744067	0.697445	0.81264	0.348221
	1.08173	0.870958	0.507653	0.725264
	0.631381	0.250533	0.525471	0.36755
	0.414333	0.746708	0.661323	0.470104
	0.468588	0.395528	0.160154	0.252811
	0.662635	0.546371	0.306628	0.187797
	0.336371	0.596626	0.175609	0.00497935
	0.483713	0.925744	0.355523	0.668707
	0.350744	0.596368	0.133941	0.0828706
	0.438584	0.641006	0.285835	0.415505
	0.530713	0.571127	0.296601	0.516038
	0.472906	0.439252	0.100283	-0.00019093
	0.595229	0.589271	0.348199	0.241818
	0.587886	0.573127	0.245555	0.269468
	0.506307	0.561976	0.403532	0.134244
	0.462345	0.272865	0.369756	0.27313
	0.283554	0.316654	0.290005	0.414254
	0.198536	0.550726	0.195446	0.404544
	0.671471	0.844733	0.213976	0.159598
	0.481736	0.575843	0.35418	0.329584
mean	0.546794	0.693322	0.268258	0.326459
