# Supplementary material for: Auditory information enhances post-sensory visual evidence during rapid multisensory decision-making
Source: Nat Commun. 2020 Oct 28;11:5440. doi: 10.1038/s41467-020-19306-7 (PMC7595090; doi:10.1038/s41467-020-19306-7)
Supplement: Supplementary file 3 — Source Data [file 41467_2020_19306_MOESM3_ESM.zip › SourceData_Figure4.xlsx]

## Sheet: figure4a
Time to response	-500	-490	-480	-470	-460	-450	-440	-430	-420	-410	-400	-390	-380	-370	-360	-350	-340	-330	-320	-310	-300	-290	-280	-270	-260	-250	-240	-230	-220	-210	-200	-190	-180	-170	-160	-150	-140	-130	-120	-110	-100	-90	-80	-70	-60	-50	-40	-30	-20
Participant1	0.503025	0.501512	0.515957	0.537623	0.540833	0.536821	0.527685	0.530185	0.538981	0.546914	0.529722	0.507222	0.500062	0.519321	0.537932	0.571142	0.600062	0.63	0.643148	0.629074	0.608086	0.598549	0.58284	0.569198	0.54213	0.532593	0.526944	0.515123	0.51284	0.509815	0.508395	0.52213	0.544877	0.555309	0.568056	0.596358	0.618704	0.618272	0.60034	0.583951	0.565772	0.549136	0.542346	0.527747	0.547068	0.560648	0.573951	0.556728	0.553364
Participant2	0.5	0.5	0.5	0.5	0.5	0.5	0.5	0.5	0.5	0.5	0.5	0.5	0.5	0.5	0.5	0.5	0.5	0.5	0.5	0.502222	0.533611	0.538457	0.541358	0.53392	0.538765	0.525957	0.526574	0.533735	0.540864	0.53534	0.52608	0.53784	0.55966	0.565185	0.567037	0.574907	0.582284	0.584877	0.589136	0.591574	0.602284	0.607037	0.611296	0.636235	0.659383	0.67034	0.667222	0.664259	0.677068
Participant3	0.517722	0.5	0.5	0.5	0.5	0.5	0.5	0.5	0.5	0.5	0.5	0.5	0.5	0.5	0.5	0.5	0.5	0.5	0.5	0.502604	0.507496	0.516081	0.54029	0.541521	0.546381	0.556355	0.574377	0.595556	0.60594	0.606919	0.622226	0.615851	0.597103	0.597039	0.583467	0.584509	0.595777	0.598902	0.590664	0.578417	0.570495	0.555124	0.524098	0.501846	0.501562	0.509421	0.514976	0.507212	0.5
Participant4	0.5	0.510891	0.5	0.5	0.5	0.5	0.504206	0.5	0.5	0.519648	0.513653	0.509071	0.507941	0.536503	0.577589	0.59548	0.586472	0.557094	0.532266	0.522003	0.520182	0.545072	0.555085	0.544664	0.529065	0.525549	0.527024	0.527276	0.530226	0.546861	0.560829	0.568362	0.546014	0.523384	0.5	0.5	0.5	0.510326	0.531073	0.55022	0.559636	0.547991	0.519335	0.5	0.5	0.5	0.5	0.5	0.507313
Participant5	0.544529	0.554712	0.560526	0.538412	0.517442	0.512468	0.5	0.5	0.5	0.5	0.5	0.519021	0.545806	0.567348	0.587949	0.611641	0.634023	0.642022	0.632377	0.612952	0.598468	0.593763	0.582639	0.586739	0.589763	0.581698	0.581899	0.589495	0.592082	0.585495	0.566306	0.536228	0.521239	0.522248	0.515089	0.510754	0.5	0.5	0.5	0.5	0.5	0.510216	0.521643	0.509511	0.5	0.505411	0.500773	0.508839	0.522886
Participant6	0.507108	0.522724	0.51222	0.516667	0.522969	0.520413	0.506443	0.5	0.50056	0.519818	0.533088	0.55091	0.567017	0.56327	0.554517	0.556933	0.565756	0.573424	0.561625	0.526436	0.503046	0.5	0.5	0.5	0.5	0.5	0.5	0.5	0.5	0.5	0.5	0.5	0.5	0.5	0.5	0.5	0.5	0.5	0.5	0.5	0.5	0.5	0.5	0.5	0.5	0.5	0.5	0.5	0.5
Participant7	0.5	0.5	0.5	0.5	0.5	0.5	0.5	0.5	0.5	0.51347	0.510335	0.515829	0.507107	0.5	0.512073	0.549193	0.578678	0.585754	0.579361	0.584885	0.573464	0.553507	0.54432	0.562415	0.575419	0.589572	0.618839	0.629888	0.636934	0.634885	0.633489	0.612508	0.60419	0.6072	0.609932	0.609652	0.621291	0.630912	0.643203	0.651055	0.65689	0.656859	0.664991	0.66316	0.665456	0.66468	0.65599	0.655804	0.665115
Participant8	0.5	0.5	0.5	0.516883	0.5425	0.574969	0.583086	0.582191	0.58213	0.584414	0.592037	0.591667	0.592747	0.600093	0.594877	0.595031	0.598025	0.612006	0.617562	0.623549	0.641543	0.643981	0.640648	0.63858	0.636358	0.647284	0.643457	0.629414	0.628117	0.63716	0.640154	0.635988	0.636883	0.636019	0.62784	0.617191	0.592284	0.568395	0.566543	0.558704	0.540988	0.526296	0.526389	0.527593	0.530093	0.543302	0.564259	0.572438	0.574012
Participant9	0.584934	0.585091	0.571877	0.547489	0.53779	0.538261	0.542781	0.550377	0.548556	0.552166	0.555556	0.572473	0.578751	0.578594	0.573258	0.575361	0.578594	0.585217	0.582172	0.580948	0.581764	0.564752	0.556372	0.538041	0.536849	0.502385	0.501318	0.519586	0.524325	0.546328	0.556246	0.581952	0.592498	0.585625	0.582486	0.582768	0.595794	0.59683	0.606183	0.600659	0.591243	0.581168	0.574074	0.573446	0.579912	0.581733	0.583553	0.584463	0.602354
Participant10	0.611927	0.634557	0.613402	0.602982	0.621343	0.627056	0.614658	0.584149	0.568205	0.564062	0.562178	0.572034	0.583804	0.595951	0.608757	0.612775	0.608632	0.613183	0.628594	0.648399	0.658255	0.655587	0.655022	0.664187	0.659793	0.661959	0.672065	0.683082	0.682706	0.679849	0.686127	0.692185	0.689611	0.679441	0.671877	0.671877	0.66811	0.66811	0.67307	0.676114	0.691557	0.701224	0.693974	0.6801	0.65678	0.644758	0.640866	0.622693	0.613967
Participant11	0.53071	0.517963	0.5	0.5	0.5	0.5	0.5	0.5	0.5	0.553642	0.571574	0.594815	0.595216	0.590494	0.601358	0.581728	0.567222	0.542932	0.52142	0.524414	0.536975	0.53929	0.548611	0.549815	0.583025	0.598086	0.602284	0.605463	0.612438	0.603086	0.5875	0.577284	0.580617	0.576358	0.578642	0.580833	0.568333	0.564352	0.579198	0.583981	0.581173	0.584228	0.585957	0.566265	0.55142	0.559815	0.576574	0.578457	0.579105
Participant12	0.5	0.500128	0.5	0.5	0.5	0.5	0.5	0.5	0.506709	0.52809	0.548668	0.551621	0.545907	0.549342	0.552424	0.553355	0.565393	0.577239	0.593997	0.59939	0.591782	0.593323	0.598395	0.595024	0.593579	0.595666	0.598331	0.614864	0.624526	0.633323	0.628058	0.630112	0.638234	0.624334	0.600321	0.582215	0.583467	0.571814	0.550787	0.540803	0.536116	0.551653	0.588058	0.592905	0.579968	0.576661	0.587961	0.569406	0.536661
Participant13	0.537874	0.526638	0.529068	0.544439	0.54062	0.53598	0.52869	0.529258	0.514361	0.503125	0.515371	0.550846	0.56568	0.559115	0.536107	0.528753	0.529826	0.526827	0.52547	0.521367	0.506028	0.503219	0.515528	0.520989	0.529542	0.535602	0.527932	0.541788	0.540967	0.532319	0.526417	0.533992	0.533613	0.521714	0.528027	0.544565	0.560188	0.569972	0.575843	0.588972	0.603112	0.605227	0.611255	0.616179	0.615516	0.608067	0.608951	0.60731	0.607657
Participant14	0.518735	0.528302	0.504383	0.5	0.5	0.5	0.5	0.5	0.5	0.5	0.5	0.5	0.5	0.531358	0.548333	0.555833	0.579691	0.603272	0.610216	0.600586	0.60037	0.605741	0.614105	0.624167	0.625833	0.619907	0.619167	0.621327	0.631883	0.626327	0.626759	0.650123	0.669074	0.660617	0.660247	0.663272	0.670463	0.663272	0.647315	0.622006	0.593333	0.605	0.625	0.634475	0.645216	0.659444	0.67321	0.666636	0.664537
Participant15	0.5	0.5	0.5	0.5	0.5	0.5	0.5	0.5	0.5	0.5	0.5	0.5	0.5	0.5	0.514929	0.537585	0.558163	0.591496	0.607666	0.58951	0.576878	0.595034	0.624084	0.631409	0.634637	0.64761	0.663935	0.659404	0.645407	0.627436	0.614929	0.585196	0.562911	0.54969	0.558721	0.552328	0.5509	0.546151	0.537709	0.512477	0.5	0.5	0.5	0.500869	0.523246	0.534047	0.530447	0.540658	0.571477
Participant16	0.601667	0.585833	0.573272	0.570833	0.575216	0.582685	0.588056	0.583395	0.57858	0.5675	0.559167	0.546821	0.546698	0.562191	0.574043	0.585648	0.585	0.56213	0.538704	0.523519	0.512346	0.507562	0.515154	0.516636	0.50429	0.5	0.5	0.5	0.5	0.511389	0.526574	0.533025	0.523241	0.513519	0.50108	0.5	0.5	0.5	0.5	0.5	0.5	0.5	0.5	0.5	0.5	0.5	0.5	0.510586	0.532963
Participant17	0.559599	0.582099	0.592685	0.592593	0.593981	0.597593	0.584136	0.571512	0.574815	0.57608	0.583364	0.583858	0.574259	0.558333	0.55716	0.544877	0.533488	0.541667	0.552963	0.543426	0.528272	0.527562	0.536883	0.55821	0.578827	0.61642	0.648056	0.658117	0.66216	0.671173	0.670833	0.66392	0.661883	0.652346	0.643642	0.632716	0.611512	0.595494	0.586605	0.590247	0.599043	0.599043	0.604105	0.610833	0.624383	0.610525	0.627994	0.636698	0.641821
Participant18	0.529268	0.528336	0.515798	0.510894	0.5	0.5	0.5	0.5	0.5	0.5	0.5	0.5	0.5	0.5	0.5	0.5	0.5	0.5	0.5	0.5	0.5	0.5	0.5	0.508814	0.525419	0.522222	0.52216	0.516325	0.509187	0.505866	0.501614	0.508256	0.535382	0.548231	0.550497	0.554718	0.578895	0.586406	0.588268	0.594941	0.607294	0.613873	0.599069	0.585754	0.577561	0.577219	0.578212	0.58504	0.596276
Participant19	0.524167	0.532747	0.536173	0.544877	0.556574	0.552932	0.531821	0.509444	0.5	0.5	0.5	0.503117	0.5025	0.5	0.5	0.5	0.503488	0.5	0.5	0.510648	0.516605	0.525031	0.541914	0.54463	0.550154	0.558889	0.573395	0.585802	0.595432	0.60142	0.599691	0.597099	0.603333	0.590772	0.582191	0.583735	0.583642	0.574074	0.554352	0.532253	0.510432	0.502778	0.5	0.5	0.521543	0.539475	0.555988	0.571605	0.585833
Participant20	0.642373	0.653547	0.66924	0.682957	0.70317	0.72172	0.726899	0.735813	0.752542	0.75248	0.739862	0.734306	0.735154	0.732925	0.726585	0.728531	0.734024	0.731827	0.732863	0.738889	0.7371	0.732486	0.721406	0.714375	0.71268	0.711362	0.715599	0.721469	0.723132	0.718644	0.718142	0.721124	0.720088	0.722285	0.721155	0.721626	0.726648	0.731042	0.7301	0.727778	0.726428	0.725895	0.720465	0.707878	0.701004	0.688763	0.660295	0.638104	0.631199
Participant21	0.608364	0.618025	0.61429	0.611852	0.608519	0.612623	0.62142	0.630401	0.646667	0.661883	0.652593	0.625185	0.609568	0.59642	0.618488	0.621728	0.635123	0.651173	0.656543	0.659167	0.65929	0.645926	0.649228	0.656204	0.663056	0.661574	0.652716	0.635093	0.619414	0.619907	0.622438	0.624043	0.643364	0.657037	0.660154	0.653302	0.650031	0.640525	0.622315	0.598704	0.568858	0.558056	0.547901	0.541204	0.553241	0.568333	0.57108	0.559321	0.561605
Participant22	0.5	0.5	0.517784	0.5	0.507045	0.53085	0.513966	0.5	0.505214	0.527561	0.559559	0.571229	0.568653	0.577778	0.593172	0.600186	0.606921	0.599938	0.596369	0.587337	0.581347	0.572998	0.560366	0.554438	0.552452	0.566263	0.581688	0.595282	0.591372	0.591558	0.600962	0.601707	0.6009	0.589354	0.587089	0.590627	0.592179	0.604842	0.617908	0.634295	0.652079	0.655618	0.666201	0.674115	0.671105	0.653662	0.656518	0.670081	0.676847
Participant23	0.505336	0.5	0.5	0.501883	0.535277	0.561484	0.566694	0.554862	0.557969	0.565376	0.566066	0.55414	0.557655	0.568608	0.575513	0.583454	0.591771	0.587816	0.576863	0.574195	0.548302	0.55323	0.555991	0.56456	0.592179	0.609158	0.611198	0.586906	0.56729	0.553041	0.525548	0.522378	0.522817	0.524481	0.53534	0.551535	0.562363	0.549589	0.539263	0.52765	0.521687	0.508945	0.5	0.504551	0.517827	0.535999	0.546419	0.556023	0.55119
Participant24	0.5	0.5	0.5	0.5	0.5	0.510123	0.516543	0.502654	0.5	0.510247	0.507623	0.5	0.5	0.5	0.5	0.5	0.5	0.5	0.518179	0.521235	0.51963	0.531389	0.547315	0.549198	0.552562	0.560926	0.569352	0.575309	0.579815	0.567315	0.548179	0.5325	0.512901	0.5	0.5	0.5	0.5	0.5	0.5	0.5	0.5	0.502654	0.522901	0.539475	0.551636	0.558488	0.564568	0.560525	0.558241
Participant25	0.577315	0.576296	0.575988	0.579846	0.591204	0.612623	0.629074	0.636204	0.647901	0.657932	0.659722	0.667037	0.675802	0.677377	0.677932	0.687037	0.697253	0.695309	0.673673	0.663025	0.653488	0.649259	0.64142	0.633426	0.636605	0.625895	0.62466	0.625926	0.621451	0.613796	0.604321	0.6	0.61213	0.623272	0.628148	0.624383	0.616759	0.613519	0.604228	0.596512	0.582191	0.571481	0.567284	0.57	0.551574	0.529074	0.517778	0.503673	0.501358
Participant26	0.586543	0.605494	0.598981	0.576451	0.560586	0.545154	0.536019	0.55	0.556481	0.565957	0.566975	0.579228	0.590123	0.598025	0.617994	0.647315	0.649043	0.630432	0.636296	0.656358	0.65534	0.648148	0.655525	0.659475	0.652438	0.646698	0.642623	0.647377	0.659043	0.663735	0.667377	0.660772	0.65358	0.63713	0.630309	0.625926	0.62321	0.626111	0.632747	0.63713	0.636728	0.658364	0.67463	0.668951	0.661481	0.658796	0.657469	0.649722	0.640093
Participant27	0.53429	0.530648	0.514321	0.5	0.5	0.5	0.5	0.5	0.5	0.504167	0.51179	0.518148	0.500463	0.5	0.5	0.5	0.5	0.5	0.5	0.5	0.5	0.5	0.505772	0.513642	0.516358	0.509352	0.5	0.5	0.5	0.5	0.512469	0.510093	0.525556	0.521852	0.515648	0.523148	0.529105	0.537284	0.556481	0.563241	0.54287	0.528889	0.512932	0.5	0.5	0.500617	0.525432	0.527438	0.534568
Participant28	0.589572	0.585785	0.587772	0.584916	0.569646	0.572284	0.586127	0.594724	0.598417	0.598727	0.603228	0.615487	0.607976	0.589975	0.577902	0.573402	0.578523	0.583054	0.590006	0.606952	0.619708	0.636778	0.641868	0.640503	0.627436	0.614773	0.606952	0.59131	0.583954	0.581471	0.589479	0.593637	0.597548	0.592458	0.585599	0.582588	0.570764	0.5563	0.541682	0.537089	0.529764	0.525326	0.526629	0.518529	0.51077	0.519584	0.537089	0.573153	0.59013
Participant29	0.542197	0.552434	0.579245	0.578589	0.565418	0.56264	0.551592	0.545724	0.544257	0.539544	0.543196	0.555743	0.56701	0.582553	0.597191	0.581773	0.564607	0.547316	0.563327	0.52965	0.5	0.5	0.530462	0.534488	0.519725	0.508552	0.501373	0.5	0.500281	0.5	0.522909	0.540137	0.549469	0.547784	0.554775	0.542665	0.537203	0.541136	0.544507	0.545599	0.534051	0.537266	0.543571	0.554806	0.544257	0.555493	0.568976	0.55206	0.539888
Participant30	0.5	0.5	0.5	0.5	0.516211	0.518073	0.5	0.5	0.5	0.5	0.5	0.5	0.5	0.5	0.504976	0.514638	0.513418	0.527895	0.551939	0.572965	0.575533	0.58741	0.596495	0.576079	0.561601	0.550976	0.52751	0.5	0.5	0.5	0.5	0.5	0.5	0.500096	0.508796	0.5	0.5	0.512616	0.52735	0.527029	0.517752	0.514221	0.516115	0.51467	0.514381	0.51605	0.508603	0.505586	0.508924
Participant31	0.5	0.5	0.5	0.5	0.5	0.5	0.51248	0.510641	0.5	0.501478	0.513925	0.536653	0.573075	0.607396	0.613735	0.601484	0.607133	0.587658	0.576228	0.579118	0.592157	0.588807	0.585786	0.589103	0.580169	0.561679	0.55337	0.560924	0.568412	0.568379	0.569824	0.568576	0.562204	0.559314	0.555669	0.55314	0.536915	0.524271	0.514024	0.5	0.5	0.5	0.5	0.5	0.5	0.5	0.51721	0.552779	0.57925
Participant32	0.556543	0.568056	0.56466	0.566636	0.57284	0.577377	0.568056	0.583179	0.584414	0.577315	0.562963	0.570525	0.56321	0.529877	0.509877	0.5	0.5	0.5	0.5	0.5	0.5	0.5	0.5	0.5	0.5	0.5	0.5	0.5	0.522438	0.551698	0.553796	0.554784	0.554753	0.562253	0.564321	0.537623	0.535648	0.52929	0.5	0.5	0.5	0.5	0.5	0.5	0.5	0.5	0.5	0.5	0.5
Participant33	0.5	0.5	0.5	0.5	0.5	0.5	0.5	0.5	0.5	0.5	0.5	0.5	0.5	0.5	0.5	0.5	0.5	0.512694	0.533799	0.558814	0.579019	0.593637	0.590627	0.584171	0.560087	0.533768	0.527685	0.537585	0.538485	0.539541	0.541527	0.534327	0.520857	0.52874	0.548355	0.547424	0.550217	0.572533	0.582588	0.581564	0.595903	0.619212	0.623681	0.605525	0.597331	0.599721	0.574022	0.550962	0.510087
Participant34	0.512809	0.52608	0.541944	0.53537	0.506821	0.5	0.5	0.5	0.5	0.5	0.5	0.508673	0.535309	0.553117	0.562284	0.582623	0.594414	0.582346	0.585926	0.599969	0.613611	0.621235	0.617191	0.60716	0.619198	0.62429	0.621605	0.636358	0.643981	0.651944	0.64108	0.635123	0.640988	0.639383	0.63537	0.636451	0.62571	0.621605	0.623364	0.619537	0.615	0.630556	0.635525	0.630401	0.619198	0.626358	0.635154	0.629074	0.615278
Participant35	0.510432	0.540833	0.567747	0.594383	0.600216	0.598827	0.592099	0.577994	0.56463	0.572469	0.585093	0.576883	0.561204	0.569043	0.582438	0.574938	0.570648	0.550833	0.527469	0.53179	0.538951	0.53787	0.560679	0.588457	0.61642	0.626667	0.61679	0.615062	0.624784	0.623056	0.607037	0.587716	0.58213	0.57429	0.553642	0.525278	0.54537	0.572623	0.575802	0.57287	0.577222	0.59	0.593395	0.582222	0.579722	0.586327	0.586574	0.571389	0.547963
Participant36	0.500838	0.5	0.502297	0.50838	0.501024	0.5	0.508225	0.524395	0.556176	0.574022	0.567536	0.545407	0.537461	0.53982	0.530447	0.531937	0.51946	0.51617	0.522346	0.531409	0.549379	0.566791	0.561297	0.567412	0.564463	0.56378	0.559963	0.563128	0.563253	0.549286	0.548417	0.548603	0.542893	0.541993	0.540596	0.537213	0.538827	0.5527	0.565146	0.578771	0.596307	0.613408	0.624829	0.610615	0.567287	0.530975	0.517101	0.53144	0.526723
Participant37	0.501357	0.5	0.5	0.5	0.5	0.5	0.5	0.5	0.517898	0.535038	0.546812	0.573643	0.586585	0.582955	0.573485	0.561206	0.54154	0.55303	0.565215	0.56089	0.553756	0.566067	0.584217	0.584817	0.59214	0.597917	0.60827	0.617361	0.615404	0.607102	0.600758	0.595265	0.591035	0.570676	0.563984	0.560006	0.548895	0.545013	0.52964	0.519697	0.513163	0.516162	0.523201	0.534848	0.53346	0.555966	0.570044	0.567708	0.563763
Participant38	0.509008	0.5	0.5	0.5	0.51708	0.521955	0.520212	0.512237	0.524732	0.516983	0.5	0.5	0.5	0.5	0.5	0.5	0.503067	0.5	0.5	0.5	0.5	0.5	0.5	0.5	0.513496	0.524538	0.518307	0.503422	0.511107	0.5	0.5	0.5	0.5	0.5	0.5	0.5	0.5	0.5	0.5	0.5	0.5	0.5	0.5	0.5	0.500387	0.5	0.5	0.5	0.5
Participant39	0.536313	0.55869	0.527405	0.5	0.5	0.5	0.5	0.5	0.5	0.5	0.5	0.5	0.5	0.5	0.5	0.5	0.5	0.503166	0.519056	0.52995	0.515953	0.513532	0.509497	0.518529	0.550962	0.565208	0.582526	0.592582	0.588703	0.585847	0.59851	0.623929	0.631813	0.622905	0.632588	0.631564	0.625202	0.609125	0.612818	0.627933	0.625822	0.630509	0.647207	0.653352	0.647641	0.650621	0.656487	0.640223	0.63442
Participant40	0.5	0.5	0.5	0.5	0.50059	0.5	0.5	0.5	0.527033	0.539106	0.549752	0.552048	0.541837	0.537927	0.530757	0.517163	0.504314	0.5	0.5	0.5	0.509559	0.534078	0.567381	0.601397	0.605959	0.574053	0.553631	0.535102	0.500528	0.5	0.505369	0.522284	0.523774	0.533737	0.52486	0.53653	0.551024	0.572812	0.58234	0.586313	0.597331	0.604687	0.592489	0.595748	0.615239	0.628709	0.643234	0.624209	0.615673
mean V	0.532114	0.535686	0.534676	0.533624	0.535123	0.538123	0.536524	0.534983	0.537431	0.54323	0.545285	0.548841	0.550614	0.553893	0.558102	0.561569	0.564594	0.565123	0.566341	0.566191	0.564932	0.567154	0.571894	0.57416	0.576745	0.57638	0.577589	0.579161	0.579972	0.579533	0.579009	0.578976	0.579729	0.576452	0.574389	0.573086	0.573693	0.574027	0.573065	0.570952	0.568563	0.569703	0.570764	0.568345	0.567916	0.570227	0.573875	0.572558	0.57299
Participant1	0.5	0.5	0.5	0.5	0.5	0.5	0.5	0.5	0.5	0.5	0.5	0.5	0.5	0.5	0.5	0.5	0.5	0.5	0.511515	0.533706	0.559745	0.581037	0.603724	0.626288	0.635506	0.638392	0.637647	0.636065	0.63383	0.626505	0.621136	0.625264	0.631502	0.631937	0.628709	0.623929	0.637741	0.632899	0.612291	0.604345	0.598293	0.603693	0.600559	0.598821	0.592489	0.590751	0.591713	0.588144	0.584885
Participant2	0.520864	0.5	0.5	0.5	0.508754	0.520552	0.5	0.5	0.523579	0.5	0.509129	0.527824	0.533036	0.538029	0.548859	0.554664	0.543304	0.53135	0.54062	0.567585	0.580163	0.596735	0.615056	0.633158	0.630286	0.620299	0.623358	0.629007	0.614213	0.612715	0.602946	0.577354	0.544334	0.520864	0.511719	0.519428	0.535533	0.569021	0.595518	0.609594	0.620081	0.632845	0.642677	0.653881	0.665429	0.668612	0.671296	0.681814	0.670828
Participant3	0.503302	0.5	0.5	0.5	0.518951	0.540802	0.552809	0.562377	0.552963	0.536389	0.511049	0.5	0.5	0.5	0.5	0.5	0.5	0.5	0.5	0.5	0.509877	0.505309	0.5	0.5	0.5	0.5	0.5	0.5	0.5	0.5	0.5	0.5	0.5	0.5	0.506543	0.523796	0.512315	0.5	0.5	0.5	0.5	0.5	0.5	0.5	0.5	0.5	0.506914	0.539969	0.564259
Participant4	0.5	0.533049	0.534963	0.529251	0.531605	0.523319	0.518957	0.530915	0.55188	0.544912	0.531354	0.512931	0.510577	0.5	0.5	0.5	0.5	0.5	0.5	0.5	0.507564	0.544504	0.56842	0.588224	0.58995	0.581351	0.577585	0.574854	0.557937	0.536941	0.532735	0.534555	0.538635	0.538353	0.541743	0.546796	0.547455	0.537443	0.529659	0.5	0.5	0.513182	0.534116	0.548396	0.565125	0.578683	0.588193	0.580849	0.572469
Participant5	0.552951	0.53995	0.520956	0.506098	0.5	0.5	0.5	0.503259	0.532801	0.554808	0.567424	0.571278	0.57664	0.5929	0.598928	0.60061	0.609581	0.62069	0.62465	0.623984	0.616344	0.609826	0.610983	0.611473	0.610842	0.60117	0.597386	0.586382	0.577131	0.570823	0.569947	0.563989	0.561466	0.559294	0.558663	0.558242	0.554458	0.550322	0.539739	0.533221	0.532065	0.536726	0.535219	0.530628	0.535254	0.533887	0.538478	0.538197	0.54065
Participant6	0.5	0.5	0.5	0.5	0.502054	0.509496	0.5	0.5	0.5	0.5	0.5	0.516024	0.521503	0.530816	0.528214	0.518444	0.516161	0.538714	0.560126	0.542595	0.553598	0.575329	0.615915	0.618472	0.607423	0.597699	0.591901	0.621119	0.62678	0.623402	0.625183	0.624452	0.618198	0.610619	0.611806	0.632989	0.653397	0.649288	0.641298	0.636916	0.632076	0.616143	0.61071	0.622352	0.62742	0.604364	0.584094	0.577794	0.591216
Participant7	0.501049	0.501975	0.509815	0.520432	0.529074	0.544691	0.545802	0.541327	0.54716	0.545833	0.551142	0.556327	0.562346	0.544938	0.533827	0.553272	0.571327	0.609877	0.621975	0.624136	0.621914	0.615093	0.627932	0.62071	0.615278	0.61679	0.615216	0.617963	0.618827	0.610031	0.603765	0.597377	0.598117	0.603642	0.615	0.626296	0.646852	0.669105	0.681019	0.689321	0.703951	0.713364	0.71679	0.718549	0.721481	0.720525	0.712222	0.711605	0.702407
Participant8	0.56466	0.564722	0.565247	0.555864	0.547407	0.544722	0.545864	0.544753	0.545957	0.559012	0.588735	0.617901	0.630062	0.628426	0.630741	0.632531	0.628086	0.617562	0.612099	0.608519	0.604815	0.614105	0.609043	0.599074	0.593426	0.590123	0.584321	0.590309	0.595741	0.594815	0.594259	0.588735	0.586821	0.595031	0.604537	0.615247	0.628117	0.619784	0.613272	0.601759	0.581389	0.552932	0.521358	0.511173	0.502346	0.5	0.501944	0.524136	0.547191
Participant9	0.529094	0.505838	0.509008	0.5	0.5	0.526458	0.524575	0.509855	0.5	0.5	0.5	0.517042	0.534179	0.554673	0.578181	0.580817	0.579279	0.578809	0.564497	0.556933	0.567667	0.577208	0.568703	0.58088	0.58405	0.589982	0.582826	0.568138	0.580566	0.580346	0.579468	0.562331	0.550405	0.553135	0.553669	0.542935	0.548553	0.541052	0.526897	0.534022	0.534367	0.53082	0.51902	0.5	0.5	0.5	0.5	0.5	0.5
Participant10	0.572936	0.565208	0.543731	0.557542	0.611639	0.626009	0.631006	0.618684	0.609528	0.599534	0.591434	0.59401	0.579236	0.556331	0.548696	0.562601	0.567815	0.58085	0.592365	0.600435	0.605431	0.607852	0.60748	0.607232	0.613066	0.630137	0.650124	0.668001	0.674829	0.679081	0.682744	0.674271	0.654873	0.648945	0.647176	0.648355	0.645376	0.644413	0.651707	0.6482	0.640286	0.63892	0.638082	0.630292	0.628585	0.630912	0.638268	0.636344	0.639261
Participant11	0.529198	0.526019	0.535154	0.541142	0.510833	0.520278	0.513457	0.5	0.5	0.504753	0.501235	0.502222	0.516049	0.53358	0.528117	0.54287	0.573179	0.581049	0.561728	0.552963	0.564074	0.567407	0.561204	0.571296	0.592099	0.602809	0.608148	0.612006	0.61	0.601204	0.586759	0.571543	0.569167	0.56858	0.563858	0.582006	0.598056	0.607623	0.623642	0.641049	0.645463	0.631481	0.611296	0.577346	0.554537	0.5475	0.545926	0.540185	0.541111
Participant12	0.557354	0.537739	0.525392	0.538437	0.56932	0.587031	0.582111	0.575541	0.573351	0.563702	0.560973	0.577826	0.551958	0.543706	0.540342	0.543071	0.549959	0.54634	0.54853	0.53174	0.525805	0.5332	0.536469	0.542722	0.555608	0.582524	0.595283	0.590142	0.58027	0.559608	0.548816	0.540056	0.533708	0.535834	0.543262	0.566622	0.577922	0.589094	0.595283	0.612264	0.620929	0.621659	0.632387	0.642227	0.6401	0.628039	0.607662	0.584555	0.570558
Participant13	0.54037	0.53675	0.535813	0.546955	0.565338	0.567429	0.560906	0.541806	0.531943	0.525764	0.519241	0.522924	0.527855	0.5272	0.529509	0.541494	0.535595	0.522549	0.529603	0.544084	0.549452	0.545551	0.54321	0.553947	0.557692	0.563622	0.572704	0.583596	0.585906	0.58525	0.587341	0.591492	0.600106	0.612247	0.617958	0.634156	0.656596	0.670578	0.681034	0.689835	0.698667	0.691957	0.678537	0.672357	0.667894	0.667364	0.671421	0.672076	0.66855
Participant14	0.512531	0.517901	0.509846	0.521605	0.537253	0.561296	0.545309	0.541944	0.532963	0.521605	0.518488	0.528272	0.543364	0.556296	0.565864	0.558642	0.572716	0.585062	0.590309	0.619383	0.623611	0.637068	0.650648	0.652623	0.652932	0.639722	0.640617	0.633796	0.634815	0.635216	0.63892	0.641759	0.655833	0.674012	0.684938	0.693858	0.699383	0.701235	0.685895	0.678179	0.691111	0.69284	0.690617	0.6925	0.692932	0.701944	0.701019	0.698735	0.686975
Participant15	0.5	0.5	0.5	0.5	0.5	0.5	0.5	0.511235	0.552048	0.570205	0.572346	0.591155	0.606797	0.611639	0.599193	0.593296	0.612384	0.63473	0.645376	0.653631	0.650869	0.642582	0.636561	0.631688	0.625574	0.62815	0.630012	0.634482	0.633147	0.634637	0.637865	0.647052	0.637399	0.619739	0.615146	0.613097	0.61496	0.615456	0.615425	0.61617	0.615394	0.614401	0.620081	0.624395	0.626164	0.613966	0.592334	0.583799	0.569243
Participant16	0.599317	0.606952	0.621291	0.625667	0.632402	0.641527	0.642055	0.635506	0.62694	0.606642	0.578274	0.559249	0.562849	0.568063	0.577964	0.589634	0.599007	0.596834	0.597765	0.597393	0.594972	0.586934	0.567629	0.547858	0.534668	0.528771	0.527654	0.519863	0.515332	0.525016	0.527561	0.516015	0.503476	0.5	0.5	0.512942	0.543389	0.549721	0.529081	0.501117	0.5	0.5	0.5	0.5	0.5	0.5	0.5	0.5	0.5
Participant17	0.5	0.5	0.5	0.5	0.5	0.5	0.5	0.5	0.5	0.5	0.5	0.5	0.5	0.5	0.5	0.5	0.5	0.5	0.5	0.5	0.505	0.523549	0.564444	0.571327	0.588642	0.62071	0.629228	0.635216	0.635216	0.641142	0.641543	0.630247	0.627809	0.642932	0.652006	0.636389	0.610463	0.587191	0.56929	0.549444	0.547068	0.562654	0.593549	0.616451	0.644475	0.676914	0.679444	0.675463	0.66571
Participant18	0.5	0.5	0.5	0.5	0.5	0.5	0.5	0.5	0.507045	0.511359	0.513315	0.538765	0.568063	0.577467	0.568839	0.579764	0.602297	0.594475	0.585785	0.573309	0.570764	0.556735	0.543234	0.550186	0.550372	0.538703	0.539385	0.557759	0.577467	0.585754	0.601707	0.622005	0.630975	0.640255	0.649597	0.662042	0.669863	0.662322	0.645251	0.623122	0.617691	0.622533	0.629578	0.63563	0.659156	0.67334	0.660459	0.631595	0.603011
Participant19	0.500895	0.505123	0.505926	0.51534	0.530802	0.546821	0.53571	0.531512	0.530525	0.517994	0.517407	0.534259	0.548241	0.556944	0.560864	0.5675	0.573395	0.576821	0.575216	0.575185	0.574753	0.564228	0.548796	0.546821	0.555802	0.549907	0.53358	0.531512	0.53537	0.541821	0.543858	0.541296	0.533611	0.542377	0.566204	0.571667	0.569568	0.56466	0.561944	0.567654	0.566543	0.555864	0.528086	0.513025	0.524012	0.520802	0.511574	0.5	0.5
Participant20	0.575966	0.594622	0.625109	0.635227	0.645513	0.664034	0.671966	0.671933	0.682084	0.696672	0.69563	0.687798	0.674655	0.683832	0.690723	0.680034	0.673345	0.67563	0.686622	0.683193	0.668101	0.664908	0.667597	0.670353	0.668908	0.664	0.664504	0.675429	0.681782	0.68558	0.684672	0.68595	0.689076	0.683429	0.686891	0.698387	0.707832	0.696336	0.702958	0.70679	0.70121	0.683731	0.672168	0.677378	0.669714	0.666286	0.673143	0.694487	0.721882
Participant21	0.591496	0.592955	0.594755	0.592675	0.594134	0.583985	0.57334	0.559559	0.540534	0.53383	0.548976	0.56797	0.602421	0.626505	0.654997	0.659652	0.64941	0.632278	0.614215	0.597145	0.575854	0.572253	0.573743	0.58653	0.600466	0.621167	0.640782	0.6464	0.646648	0.64432	0.638392	0.6455	0.645003	0.630757	0.615953	0.615736	0.615332	0.61915	0.621664	0.628399	0.629485	0.61676	0.59311	0.567256	0.550931	0.513656	0.522377	0.5428	0.558473
Participant22	0.5	0.5	0.5	0.518889	0.543735	0.528642	0.523981	0.525123	0.523056	0.520617	0.524784	0.523117	0.524043	0.539537	0.549321	0.555463	0.56213	0.561975	0.569877	0.567685	0.567253	0.560093	0.558086	0.565123	0.57216	0.561204	0.560679	0.563796	0.586389	0.599537	0.602593	0.59608	0.610679	0.617438	0.619537	0.618889	0.608395	0.598395	0.59534	0.59571	0.598056	0.604043	0.60287	0.596975	0.608796	0.615247	0.601883	0.583519	0.581698
Participant23	0.5	0.5	0.5	0.5	0.5	0.5	0.5	0.5	0.502186	0.521051	0.532989	0.53235	0.530882	0.515241	0.508826	0.5	0.5	0.5	0.5	0.5	0.5	0.506911	0.526477	0.536851	0.537106	0.519359	0.504293	0.523062	0.512528	0.507453	0.5	0.5	0.5	0.504453	0.508506	0.518944	0.533308	0.534265	0.533435	0.544958	0.547799	0.53417	0.528616	0.516231	0.516071	0.520732	0.520253	0.51671	0.521785
Participant24	0.512377	0.503519	0.5	0.5	0.5	0.5	0.5	0.5	0.5	0.5	0.5	0.5	0.5	0.5	0.5	0.5	0.5	0.515062	0.518642	0.519352	0.517191	0.5225	0.524228	0.522284	0.523981	0.535463	0.554228	0.539383	0.543827	0.541852	0.545216	0.547037	0.552932	0.556543	0.566543	0.592346	0.609105	0.612315	0.613086	0.610802	0.603272	0.590679	0.583858	0.580741	0.580463	0.581975	0.574043	0.560772	0.559877
Participant25	0.641914	0.640988	0.641944	0.634321	0.63034	0.628549	0.642469	0.65216	0.64821	0.636883	0.629753	0.630772	0.63392	0.630309	0.630556	0.642006	0.653457	0.668241	0.673333	0.678179	0.672932	0.670278	0.656265	0.645494	0.638333	0.628673	0.633549	0.623272	0.599105	0.577469	0.574167	0.590062	0.599907	0.606451	0.629753	0.646975	0.64713	0.629537	0.621852	0.624444	0.626944	0.613981	0.592716	0.585401	0.594321	0.596574	0.60642	0.612253	0.618549
Participant26	0.59287	0.612747	0.61216	0.570895	0.526944	0.512685	0.535432	0.584198	0.626049	0.657253	0.662747	0.665062	0.661389	0.645432	0.630309	0.628642	0.653179	0.670247	0.670062	0.661204	0.673889	0.678025	0.666512	0.678426	0.705216	0.709228	0.703179	0.697315	0.681111	0.667006	0.650648	0.637222	0.605216	0.583457	0.571358	0.572253	0.571852	0.572438	0.579815	0.581636	0.589815	0.603333	0.613025	0.61321	0.617253	0.606728	0.589444	0.577315	0.580833
Participant27	0.5	0.5	0.500432	0.5	0.509907	0.529568	0.532346	0.518333	0.513457	0.5	0.5	0.5	0.5	0.501389	0.501235	0.501852	0.5	0.5	0.5	0.5	0.5	0.5	0.501605	0.500895	0.5	0.521759	0.548827	0.558673	0.547623	0.545679	0.54179	0.535556	0.548549	0.598117	0.622623	0.627593	0.628302	0.628796	0.616543	0.603673	0.607778	0.602222	0.596728	0.596111	0.597778	0.56037	0.550463	0.559753	0.563827
Participant28	0.541682	0.560149	0.563811	0.552266	0.544382	0.541837	0.522812	0.511515	0.500031	0.5	0.5	0.515239	0.541868	0.566356	0.582278	0.584885	0.57486	0.571695	0.568218	0.568622	0.574519	0.588051	0.598759	0.606331	0.614091	0.621881	0.626754	0.62933	0.623619	0.60748	0.596586	0.59851	0.597455	0.601955	0.612011	0.627933	0.640875	0.650093	0.649038	0.650031	0.660025	0.649379	0.644507	0.649565	0.6545	0.6527	0.643451	0.632247	0.615394
Participant29	0.5	0.5	0.5	0.5	0.5	0.5	0.5	0.5	0.5	0.5	0.520278	0.537315	0.554105	0.555	0.566327	0.583395	0.589907	0.589012	0.595123	0.616173	0.633302	0.628673	0.636543	0.646327	0.654568	0.658858	0.659969	0.672623	0.674352	0.665	0.65287	0.640123	0.621759	0.600741	0.580679	0.571451	0.578272	0.581574	0.588519	0.596543	0.60071	0.623673	0.63642	0.651481	0.653241	0.66608	0.667377	0.655895	0.635494
Participant30	0.542217	0.560215	0.558056	0.558881	0.549486	0.533234	0.526536	0.520981	0.517998	0.505396	0.505206	0.520886	0.528917	0.522759	0.512252	0.520378	0.542153	0.549327	0.529361	0.515934	0.520823	0.541455	0.545677	0.556659	0.575641	0.589576	0.598337	0.605542	0.626809	0.632586	0.63284	0.625762	0.616334	0.605637	0.59567	0.592115	0.596242	0.586656	0.576086	0.568912	0.56596	0.562437	0.548565	0.543645	0.565389	0.571578	0.577958	0.574721	0.582085
Participant31	0.581132	0.58271	0.593725	0.583562	0.560237	0.530632	0.501405	0.5	0.53707	0.547328	0.555661	0.562352	0.581006	0.601427	0.607739	0.603447	0.601679	0.613768	0.631727	0.645172	0.652022	0.651832	0.643247	0.638102	0.618123	0.599785	0.583057	0.561658	0.555408	0.537418	0.555882	0.575198	0.5823	0.571253	0.569801	0.568633	0.563046	0.547896	0.545308	0.554367	0.56008	0.564593	0.560616	0.552852	0.552315	0.55828	0.55222	0.546634	0.557176
Participant32	0.5	0.5	0.5	0.511909	0.512872	0.503017	0.5	0.507479	0.5	0.5	0.5	0.5	0.5	0.5	0.5	0.5	0.5	0.5	0.5	0.5	0.500899	0.517816	0.506067	0.5	0.5	0.5	0.5	0.5	0.532325	0.566224	0.572612	0.584328	0.594344	0.605226	0.597939	0.565068	0.554314	0.577234	0.582723	0.566513	0.550045	0.543143	0.563431	0.562307	0.544716	0.531009	0.534059	0.53759	0.527671
Participant33	0.5	0.5	0.5	0.509105	0.522346	0.534907	0.54392	0.554969	0.580617	0.597438	0.600556	0.586667	0.579136	0.577593	0.5475	0.558179	0.569938	0.550556	0.533765	0.534537	0.556204	0.569012	0.560278	0.561543	0.567531	0.568056	0.554537	0.547222	0.553827	0.558272	0.566204	0.557222	0.56216	0.580093	0.586975	0.600123	0.618549	0.625926	0.637469	0.632654	0.636327	0.644228	0.65216	0.640031	0.630926	0.624691	0.616574	0.607685	0.607099
Participant34	0.567853	0.565668	0.563702	0.573283	0.569195	0.563733	0.571255	0.573002	0.568321	0.55696	0.562609	0.568102	0.576935	0.584988	0.576561	0.57681	0.592416	0.605212	0.597784	0.592946	0.586767	0.5804	0.561642	0.544507	0.532553	0.541979	0.552091	0.560144	0.571879	0.586923	0.601904	0.599532	0.592853	0.58736	0.590231	0.591729	0.581523	0.576061	0.574469	0.572316	0.569944	0.570943	0.583271	0.5853	0.58814	0.588233	0.590699	0.596099	0.575936
Participant35	0.506921	0.50869	0.524829	0.542241	0.547952	0.554749	0.56288	0.564649	0.570453	0.571943	0.568622	0.578119	0.591962	0.590161	0.585071	0.56825	0.558442	0.548883	0.549224	0.544475	0.53442	0.541682	0.552173	0.551335	0.539851	0.539417	0.560739	0.565829	0.566387	0.579888	0.597672	0.615673	0.612166	0.610242	0.622098	0.613408	0.588672	0.565053	0.577933	0.588144	0.589075	0.592086	0.603383	0.63054	0.657232	0.669398	0.679764	0.685506	0.704873
Participant36	0.52784	0.511018	0.5	0.5	0.504469	0.50838	0.5	0.505897	0.520888	0.528864	0.542334	0.534482	0.527685	0.52455	0.507635	0.5	0.5	0.5	0.5	0.5	0.5	0.508287	0.51915	0.522998	0.513501	0.508876	0.502266	0.5	0.5	0.5	0.5	0.5	0.5	0.5	0.5	0.5	0.5	0.50807	0.521819	0.563718	0.575854	0.568436	0.539572	0.5	0.5	0.5	0.5	0.5	0.5
Participant37	0.553942	0.537803	0.530571	0.509218	0.518529	0.51617	0.5	0.509714	0.537058	0.530664	0.509621	0.5	0.5	0.5	0.5	0.530074	0.541558	0.538082	0.528895	0.52576	0.522253	0.523184	0.510646	0.5	0.5	0.5	0.5	0.501148	0.509808	0.53594	0.527126	0.520826	0.508318	0.528243	0.534513	0.566977	0.596865	0.606766	0.60121	0.585785	0.568374	0.546741	0.540906	0.546555	0.571912	0.616853	0.625047	0.634947	0.641806
Participant38	0.53494	0.530976	0.519522	0.5	0.5	0.5	0.523517	0.541619	0.557099	0.577541	0.588714	0.595862	0.588527	0.575138	0.56874	0.571487	0.568896	0.575357	0.575357	0.566025	0.553915	0.544084	0.546831	0.563122	0.570862	0.569864	0.550045	0.532755	0.524453	0.505072	0.5	0.5	0.520333	0.532287	0.527543	0.538154	0.534971	0.516807	0.5	0.5	0.5	0.5	0.511532	0.523766	0.525951	0.540245	0.552261	0.559876	0.570082
Participant39	0.530802	0.514753	0.512593	0.527562	0.540926	0.551636	0.556173	0.562438	0.558025	0.546636	0.546698	0.550309	0.581574	0.607716	0.601111	0.581512	0.574136	0.55963	0.570741	0.588086	0.598519	0.604506	0.625031	0.63713	0.648827	0.670401	0.684691	0.685463	0.679753	0.66608	0.641173	0.598179	0.57213	0.571389	0.580247	0.590617	0.598704	0.60071	0.598148	0.590926	0.587222	0.579321	0.581574	0.586821	0.595154	0.603519	0.617315	0.626512	0.63287
Participant40	0.5	0.5	0.5	0.5	0.5	0.522901	0.549105	0.558889	0.56037	0.571481	0.569784	0.553302	0.541481	0.540247	0.537315	0.536821	0.55071	0.562593	0.561636	0.569105	0.570895	0.573981	0.575895	0.571667	0.574599	0.585278	0.582037	0.565123	0.553519	0.55537	0.558241	0.573951	0.597531	0.607901	0.624938	0.62963	0.621944	0.5975	0.574043	0.555586	0.546481	0.548364	0.560525	0.576049	0.578519	0.563426	0.541481	0.527284	0.509907
mean AV	0.532162	0.531451	0.531459	0.531959	0.53541	0.539227	0.538392	0.539279	0.544055	0.544077	0.544913	0.549443	0.554832	0.55773	0.557416	0.560052	0.564758	0.567581	0.568419	0.569479	0.571654	0.575805	0.578398	0.581491	0.583738	0.585892	0.587539	0.588609	0.588963	0.587736	0.586678	0.584413	0.582637	0.584519	0.587909	0.593944	0.598631	0.59732	0.595243	0.593953	0.593996	0.591857	0.590305	0.589256	0.592518	0.59263	0.59098	0.589947	0.589641
[truncated: 22 more columns]

## Sheet: figure4b
Time to response	-500	-490	-480	-470	-460	-450	-440	-430	-420	-410	-400	-390	-380	-370	-360	-350	-340	-330	-320	-310	-300	-290	-280	-270	-260	-250	-240	-230	-220	-210	-200	-190	-180	-170	-160	-150	-140	-130	-120	-110	-100	-90	-80	-70	-60	-50	-40	-30	-20
upper CI	0.00249614	0.0053858	0.00610408	0.00916141	0.0187397	0.0205518	0.0141038	0.0235957	0.0328007	0.0288137	0.0175539	0.0259523	0.0298756	0.0233353	0.00912792	0.00472097	0.00586301	0.0228666	0.0168065	0.0174778	0.0232407	0.0306019	0.0178653	0.0249691	0.0249534	0.0276192	0.0280297	0.0296767	0.0220679	0.0166285	0.0188154	0.0228957	0.0216636	0.0322868	0.0324483	0.0343703	0.0433452	0.0456078	0.0440117	0.0430556	0.0526279	0.0506512	0.0388297	0.048357	0.0465686	0.0555279	0.0470012	0.0448479	0.0327088
median difference	-0.000756173	0	0	0	0.00208812	0	0	0.00971446	0.0179196	0.00269807	0.00453806	0.00124526	0	0	0.00193384	0.000811139	0	0	-1.67253e-05	0	0.000449409	0.00813387	0.0097511	0.00643829	0.00825902	0.00916589	0.0121876	0.00481844	0.000246914	0.00417162	0.000493224	-0.00568375	-0.00672555	0.00296934	0.0112482	0.0196182	0.029321	0.0241568	0.0233524	0.028938	0.0364613	0.0265725	0.0267593	0.0224419	0.0304087	0.0292896	0.0223657	0.0317572	0.0231636
lower CI	-0.00585704	-0.0187431	-0.0153052	-0.0108939	-0.0143844	-0.0113602	-0.00733364	-0.00132716	0.000154321	-0.0198179	-0.0252017	-0.0182881	-0.00846179	-0.0237697	-0.0109794	-0.0102836	-0.00716299	-0.0155592	-0.0187913	-0.0196519	-0.0184563	-0.011839	-0.0157964	-0.0247708	-0.0133457	-0.00702048	-0.0135287	-0.0174133	-0.0155549	-0.0251586	-0.0153353	-0.0187675	-0.0212909	-0.0215504	-0.0196451	-0.000385802	0.00533543	-0.00700867	0	0.00819548	0.00889829	0.00104283	0.01076	0.0113802	0.000453392	-0.00942146	-0.00129907	-0.00294888	-0.00268329
note values may vary slightly from originial figure due to randomized bootstrapping procedure
[truncated: 22 more columns]

## Sheet: figure4c
Time to response	-500	-490	-480	-470	-460	-450	-440	-430	-420	-410	-400	-390	-380	-370	-360	-350	-340	-330	-320	-310	-300	-290	-280	-270	-260	-250	-240	-230	-220	-210	-200	-190	-180	-170	-160	-150	-140	-130	-120	-110	-100	-90	-80	-70	-60	-50	-40	-30	-20
Fraction of participants	0.375	0.425	0.45	0.425	0.5	0.475	0.475	0.55	0.65	0.5	0.475	0.525	0.475	0.475	0.425	0.425	0.45	0.45	0.425	0.475	0.5	0.525	0.575	0.55	0.575	0.6	0.55	0.525	0.5	0.525	0.5	0.45	0.45	0.5	0.575	0.65	0.65	0.625	0.625	0.675	0.65	0.65	0.675	0.7	0.65	0.575	0.625	0.65	0.6
[truncated: 22 more columns]

## Sheet: figure4d
	V	AV
	0.320749	0.689934
	0.615836	0.444442
	0.368477	0.560867
	0.380062	0.376504
	0.452281	0.7636
	0.202755	0.798221
	0.718777	0.615497
	0.606022	0.830392
	0.488219	0.371814
	0.514313	0.666067
	0.487046	0.334095
	0.565817	0.898952
	0.693551	0.665399
	0.470379	0.537364
	0.191266	0.74298
	0.257057	0.730158
	0.520226	0.504448
	0.672531	1.03254
	0.458109	0.65601
	0.814265	0.959006
	0.552671	0.343617
	0.366935	0.61535
	0.371943	0.246684
	0.325839	0.441559
	0.243283	0.678019
	0.681204	0.442109
	0.466232	0.468083
	0.47507	1.11401
	0.346032	0.370869
	0.22329	0.754217
	0.179186	0.699041
	0.256526	0.224358
	0.38429	0.391461
	0.707972	0.555093
	0.397268	0.51158
	0.569349	0.404311
	0.343107	0.181208
	0.145196	0.423203
	0.714507	0.58992
	0.487468	0.544893
mean	0.450878	0.579447

## Sheet: figure4e
	V – Correct	AV – Correct	V – Incorrect	AV – Incorrect
	0.371101	0.757726	0.166467	0.255816
	0.687388	0.521446	0.345948	0.110488
	0.398826	0.595106	0.516037	0.482261
	0.447633	0.466463	-0.144573	0.3294
	0.473697	0.83973	0.280884	0.671033
	0.217107	0.876945	0.213454	0.471339
	1.05717	0.8229	-0.364449	-0.107527
	0.684095	0.911363	-0.00327555	0.460926
	0.541405	0.40262	0.342807	0.280781
	0.763429	0.795025	-0.0408401	0.490068
	0.510695	0.368931	0.467888	0.0738756
	0.675064	1.10199	0.147018	0.391741
	0.850893	0.642918	-0.16607	0.796782
	0.701621	0.720291	-0.393908	-0.0252824
	0.22386	0.71666	0.155413	0.981635
	0.276335	0.912976	0.17702	-0.0136716
	0.716505	0.691783	-0.0667885	-0.0711727
	0.798261	1.1539	0.220262	0.633427
	0.495504	0.654027	0.290162	0.673525
	0.914222	1.00559	0.330089	0.543761
	0.644683	0.352984	0.18774	0.277931
	0.4322	0.728052	0.103849	0.543288
	0.370497	0.229559	0.396234	0.0826407
	0.327037	0.504705	0.347416	0.315038
	0.223592	0.726966	0.204448	0.306184
	0.849668	0.551816	0.258207	0.0770211
	0.562659	0.493553	0.269825	0.348602
	0.4761	1.19944	0.460846	0.816855
	0.397832	0.446509	0.169783	0.0648409
	0.239467	0.812109	0.148879	0.593008
	0.227094	0.804403	0.101245	0.476927
	0.255008	0.247312	0.261627	0.0831562
	0.488265	0.411207	0.0897908	0.29574
	0.857049	0.64004	0.263111	0.111185
	0.533218	0.540056	-0.00107918	0.233275
	0.622316	0.401893	0.385406	0.41241
	0.364897	0.193163	0.194698	0.203495
	0.165042	0.411674	0.103803	0.468153
	0.872045	0.662734	0.380636	0.643052
	0.520061	0.557014	0.229334	0.418084
mean	0.530838	0.646839	0.175734	0.355002
