# Supplementary material for: Auditory information enhances post-sensory visual evidence during rapid multisensory decision-making
Source: Nat Commun. 2020 Oct 28;11:5440. doi: 10.1038/s41467-020-19306-7 (PMC7595090; doi:10.1038/s41467-020-19306-7)
Supplement: Supplementary file 3 — Source Data [file 41467_2020_19306_MOESM3_ESM.zip › SourceData_Figure5.xlsx]

## Sheet: figure5b_RTs
V_Faces	V_Cars	AV_Faces	AV_Cars
508	691	586	684
508	709	517	641
633	608	625	834
583	792	700	642
608	558	517	684
525	617	475	717
1017	659	575	792
533	691	525	742
459	734	1142	592
525	659	725	800
667	692	584	767
575	709	575	825
534	575	575	1175
567	625	1109	683
459	651	500	800
567	608	559	525
484	700	534	634
475	533	575	708
509	600	742	517
559	825	525	725
625	592	559	542
851	542	799	550
667	842	442	525
558	592	483	642
400	716	508	592
608	808	575	633
417	709	575	608
626	633	717	550
709	533	458	825
734	567	425	825
584	575	717	717
542	791	983	909
517	583	1241	600
491	525	983	575
509	559	625	592
901	625	533	583
566	817	516	559
825	800	542	741
559	967	484	717
442	708	526	600
642	550	641	534
508	642	534	584
975	650	809	683
792	475	867	625
575	675	1200	483
733	525	625	866
1000	575	567	508
741	534	567	550
566	525	825	633
691	525	1450	617
567	600	525	550
450	576	658	584
509	558	617	666
525	583	592	617
500	676	633	750
625	967	575	525
459	775	567	750
509	517	583	600
584	809	525	491
1042	783	550	567
967	792	767	659
734	708	693	600
542	566	842	592
525	834	1050	550
625	575	508	1051
759	634	559	634
592	633	592	592
717	483	1117	625
567	609	659	733
1067	1000	934	550
750	550	876	792
467	575	567	492
559	517	508	541
450	600	983	717
550	491	608	650
600	600	583	584
625	883	517	642
600	650	775	650
525	601	525	517
517	608	534	850
550	592	909	600
733	608	566	591
450	600	534	567
484	608	550	550
626	717	517	633
817	642	459	659
716	658	583	600
467	450	741	567
625	600	542	566
542	733	600	509
434	758	1017	566
442	633	683	892
633	709	417	1025
683	691	450	992
792	950	883	700
733	517	950	583
650	783	608	925
567	651	500	592
591	642	634	617
634	1013	608	750
583	617	600	583
400	800	591	517
517	950	466	775
509	626	508	550
767	1217	884	758
375	525	508	1087
475	584	551	975
701	950	842	700
875	892	508	550
533	908	508	867
592	958	642	1025
541	683	559	917
500	641	550	975
475	558	800	866
684	834	567	667
675	609	492	1134
767	734	525	858
650	508	783	884
517	534	517	926
500	576	567	475
575	717	608	883
884	600	483	600
500	1084	592	667
759	1142	925	958
483	542	475	617
592	725	808	459
575	733	634	542
542	709	758	526
584	684	591	592
576	884	992	650
567	608	967	508
691	634	566	601
558	608	850	908
592	650	583	609
658	708	734	533
841	475	576	534
609	516	541	600
1034	475	509	642
609	425	525	550
509	650	534	584
692	542	492	684
558	884	500	1042
459	651	442	650
967	733	601	608
658	583	683	975
616	625	591	825
491	558	558	600
783	800	634	875
1017	709	551	667
434	725	775	784
575	400	483	591
475	534	517	742
600	425	525	692
658	500	758	575
509	425	850	1292
751	467	642	658
909	483	608	650
533	425	566	750
901	500	425	534
701	558	517	1008
883	542	600	433
600	483	608	559
1100	842	562	1008
683	600	1050	633
475	566	541	666
759	484	475	617
550	691	617	691
525	617	676	492
559	525	566	691
667	434	533	458
592	634	541	658
859	600	492	592
884	509	716	584
734	450	750	609
617	442	600	484
675	375	900	642
508	692	684	600
442	443	784	600
425	500	509	541
525	509	475	458
584	575	817	667
825	508	834	617
1025	517	550	583
617	567	550	608
833	450	658	508
583	458	684	600
617	442	550	550
575	525	633	484
717	592	600	533
592	484	808	509
1242	375	583	467
425	483	475	475
492	492	417	542
583	625	792	525
475	492	475	575
750	516	609	534
500	592	475	475
476	541	609	542
1100	458	450	725
617	459	450	500
534	533	483	450
542	517	517	408
759	508	550	550
534	467	517	525
583	617	526	392
500	492	383	483
566	534	534	517
784	483	417	492
434	550	400	566
425	551	600	550
383	459	509	600
333	466	509	542
617	442	592	400
525	500	508	533
500	559	524	509
483	567	634	459
483	617	375	459
450	625	425	558
475	450	633	509
450	450	717	458
517	584	558	634
650	517	558	583
534	550	708	592
541	558	542	451
425	492	516	516
575	458	596	500
376	509	459	567
408	508	567	442
475	400	526	425
384	433	541	467
367	492	516	558
467	434	617	575
534	467	517	509
642	400	633	442
358	559	583	584
325	500	650	434
442	550	533	508
600	591	567	692
400	500	375	534
483	467	559	433
742	558	792	483
767	492	509	542
516	451	625	584
583	426	500	550
484	484	584	525
450	501	692	683
475	508	458	483
400	450	409	509
583	683	500	459
492	476	583	575
542	583	458	525
642	700	508	700
483	483	626	725
575	416	600	576
541	442	658	534
350	533	609	483
450	526	517	467
375	551	550	517
475	483	503	600
600	442	534	500
700	425	550	492
609	475	526	592
509	416	592	684
516	467	600	541
392	433	525	567
667	641	600	558
508	492	442	500
692	616	550	517
633	501	500	917
633	425	517	451
508	567	600	476
609	483	491	509
659	483	784	508
467	492	458	475
608	500	533	425
434	476	467	484
400	425	566	450
591	392	425	508
466	400	442	416
533	441	675	509
425	492	442	450
567	492	434	508
517	458	433	675
567	466	475	476
475	541	467	467
641	433	501	500
492	433	458	425
609	417	475	442
466	492	450	575
534	475	742	608
500	484	509	600
375	483	459	492
509	375	575	483
459	401	551	517
400	442	450	584
525	433	592	492
375	575	475	542
467	583	616	508
459	467	625	575
459	467	691	534
534	500	658	483
401	433	575	558
417	517	483	526
451	417	525	725
658	392	584	508
366	475	459	542
584	425	534	709
400	600	525	508
500	450	500	467
491	425	541	576
433	525	491	442
400	400	559	509
541	525	383	475
484	417	700	450
667	425	675	425
541	475	642	533
509	509	683	525
534	425	467	525
500	450	383	467
434	459	409	442
459	441	600	375
358	400	475	450
442	575	500	417
341	500	392	508
392	475	558	525
501	401	525	533
492	392	608	526
434	441	700	650
650	359	567	534
625	442	526	467
609	450	551	616
633	376	567	492
534	525	542	442
433	425	534	417
533	583	475	467
634	442	575	683
500	433	550	475
416	458	509	392
517	634	575	425
750	400	600	425
559	492	625	392
600	516	558	475
608	459	575	600
492	458	534	434
800	692	633	400
601	433	617	459
591	458	617	508
458	417	659	459
516	467	841	475
575	358	608	583
492	400	759	476
542	467	659	433
425	492	709	467
725	533	650	483
575	500	725	459
517	417	509	442
567	501	525	533
592	384	608	525
584	383	558	484
691	542	692	500
492	483	741	458
467	534	467	434
566	667	633	401
533	550	609	533
525	434	641	550
400	442	708	492
725	467	525	550
592	567	683	500
650	450	500	458
625	459	551	425
534	450	551	525
617	516	700	500
617	491	808	483
608	500	567	475
583	501	692	551
667	334	559	484
700	408	516	492
550	425	550	584
592	525	500	559
509	392	450	542
667	433	558	550
475	500	542	492
500	525	600	542
559	534	617	466
459	750	716	633
450	567	583	500
501	475	625	526
458	484	609	600
491	692	733	600
509	484	559	575
483	459	666	666
450	567	516	525
692	683	633	733
608	592	550	584
650	509	659	759
567	559	550	1117
633	484	709	475
650	550	716	592
584	517	442	625
709	608	425	467
609	716	592	634
508	567	516	508
526	525	509	542
617	583	716	592
650	476	567	616
475	625	534	608
566	542	500	709
550	534	559	625
542	550	583	467
425	634	584	500
542	534	542	484
625	583	583	484
584	466	617	575
542	483	509	567
592	650	575	525
517	583	542	483
583	592	550	600
559	734	567	575
550	517	517	575
509	484	592	592
458	509	500	516
550	417	542	850
592	500	549	526
667	750	584	559
609	725	625	534
592	592	550	442
775	567	608	542
466	459	675	517
584	484	609	625
533	367	642	567
500	534	700	667
500	483	433	484
759	684	567	533
508	551	567	592
467	601	516	492
576	558	575	459
550	483	642	467
683	484	584	458
583	459	592	767
700	542	667	642
509	466	533	625
634	458	517	908
575	633	483	734
425	658	575	550
417	559	550	542
367	558	466	626
534	458	516	542
479	616	575	542
666	567	600	767
492	425	566	608
509	459	684	459
525	491	466	450
458	508	408	484
550	575	475	666
642	550	492	584
433	484	625	650
476	500	425	509
450	600	633	633
516	509	417	592
525	492	459	609
708	642	450	604
601	733	608	817
742	534	609	659
509	517	534	500
467	576	551	475
516	633	442	466
558	575	658	459
500	617	441	625
417	442	491	508
583	467	550	600
534	487	516	642
559	592	484	558
417	558	392	617
484	500	542	559
575	591	642	708
609	442	617	551
525	500	892	709
442	575	459	617
492	491	617	758
609	517	601	726
567	442	558	550
458	509	484	692
550	625	575	575
450	525	542	633
558	600	467	650
417	775	509	533
667	625	742	508
484	642	559	534
600	450	700	609
483	550	567	642
817	500	542	741
625	642	400	583
500	492	475	592
501	583	600	567
666	550	567	609
734	550	483	575
541	550	616	700
508	517	508	492
575	500	484	709
808	467	442	475
791	575	475	625
625	542	842	492
809	492	742	483
484	558	633	459
550	517	534	525
634	525	767	525
651	500	617	600
825	516	708	592
600	534	483	617
700	634	684	525
558	725	558	426
483	500	526	400
475	559	633	408
651	583	717	367
542	542	776	425
659	501	408	425
617	425	467	583
583	483	400	674
576	400	476	534
709	458	492	559
759	442	492	575
575	458	500	492
517	459	551	600
567	483	600	617
642	458	642	600
708	483	759	625
991	550	516	550
716	375	767	550
716	334	634	509
1199	541	558	600
966	542	634	575
1291	584	575	534
790	583	567	559
1316	592	817	517
566	558	667	625
758	600	567	466
1091	442	667	508
908	425	616	559
866	442	675	634
816	633	717	567
933	484	734	492
1066	417	517	458
841	425	509	808
599	492	867	492
666	467	659	583
666	500	642	601
1483	408	467	500
624	658	458	617
649	600	708	842
932	434	1025	600
1491	458	650	650
783	517	475	650
666	516	650	484
716	658	625	574
791	617	600	475
874	609	491	617
491	541	533	592
591	775	609	583
499	609	858	825
667	625	575	541
758	500	551	534
883	542	675	651
575	492	792	567
582	717	575	517
716	600	700	617
616	433	657	533
666	508	808	567
700	458	1082	600
708	475	783	592
1450	400	1191	575
516	425	1050	659
724	583	1074	509
549	625	499	541
1441	591	791	526
574	650	516	534
866	442	708	433
608	592	624	700
974	558	524	558
1490	558	1049	467
533	658	716	442
908	500	608	625
1225	483	899	542
1125	433	691	717
674	533	1366	500
650	475	949	517
616	483	908	475
766	450	1316	759
599	650	625	600
883	492	799	525
600	491	1191	725
658	450	650	600
741	517	566	609
607	450	1074	492
599	467	433	533
641	434	658	516
741	550	675	475
675	742	1307	492
715	575	716	741
949	542	575	642
858	409	825	679
624	633	1441	467
841	550	866	709
691	484	633	467
1332	484	1091	367
666	475	841	408
632	450	741	425
658	467	1391	400
532	500	649	376
808	508	999	467
758	425	533	433
999	534	1366	459
632	459	1191	433
574	425	1008	534
590	408	891	466
574	475	899	799
558	442	1441	592
599	359	582	558
599	342	991	500
549	425	707	517
474	401	1424	867
716	308	566	575
541	476	766	634
1091	450	699	542
1033	458	1100	692
600	433	574	617
725	558	675	576
599	538	607	650
650	508	582	567
600	676	683	558
574	491	875	692
608	467	707	567
615	492	716	717
575	592	732	500
591	566	816	467
474	800	599	533
816	600	533	575
708	608	750	583
608	516	1457	559
1024	683	582	526
1408	559	515	451
857	475	974	525
666	375	841	650
666	383	766	675
407	550	575	633
574	483	683	484
516	534	574	508
957	433	791	550
650	475	1049	734
883	575	874	584
725	450	549	467
533	500	567	534
575	467	724	433
733	484	741	442
833	467	691	483
591	492	641	542
908	525	625	475
750	550	541	584
666	442	774	441
691	458	866	517
741	476	657	584
957	517	607	450
574	509	541	567
1142	458	1241	541
692	425	699	508
725	475	566	516
859	509	666	517
783	442	883	583
1483	400	682	409
951	484	700	416
1492	425	607	475
1067	475	1307	508
717	1184	658	475
692	491	916	634
683	458	583	609
659	427	491	476
734	483	549	433
734	408	574	475
750	375	675	559
1083	425	741	492
658	467	649	609
975	492	658	417
1075	425	499	467
1017	475	732	742
758	409	808	458
875	442	483	667
650	425	749	592
742	509	783	467
983	441	616	517
650	425	583	517
717	400	632	517
717	416	750	533
741	417	858	592
792	425	1209	525
1234	475	934	558
667	400	750	592
1375	425	784	567
692	475	1342	550
775	317	875	791
625	441	750	608
717	558	809	942
650	383	750	492
1192	401	1034	701
867	417	1167	492
858	492	992	559
750	433	776	458
833	550	1475	550
742	450	774	683
718	458	775	650
800	583	784	384
808	433	1217	400
750	417	1383	467
942	525	1442	466
834	417	1000	617
783	416	1334	475
1258	525	1492	634
1001	391	766	634
800	474	909	520
767	517	1108	442
608	558	750	642
1000	442	792	584
1166	458	758	701
950	350	1491	983
901	392	900	1092
1075	567	851	684
1250	484	983	475
651	409	767	484
867	475	767	792
742	509	1134	533
867	717	800	550
558	517	908	492
1042	442	1233	892
725	617	976	525
976	475	1025	558
791	450	767	992
783	508	708	675
867	483	809	450
792	574	800	467
1150	566	692	500
633	434	834	541
833	484	933	508
583	459	1083	533
550	542	925	566
1075	492	1434	501
625	641	917	859
892	500	850	525
1042	416	867	817
1133	525	766	559
1383	484	691	708
858	516	700	684
1400	467	783	579
1059	525	658	759
725	816	1417	533
609	416	1266	634
666	392	775	559
667	500	742	450
1058	484	767	550
866	475	1267	892
1041	559	1275	583
842	342	1200	592
1226	475	1292	625
667	451	675	442
934	500	1200	1084
633	659	1225	734
733	575	633	1000
1309	600	909	667
750	542	1058	692
1034	508	1058	650
734	558	1234	584
875	483	634	575
876	509	626	583
800	542	1309	642
642	525	726	725
533	475	750	558
633	608	992	526
683	450	1050	867
533	467	608	592
659	450	884	417
534	516	684	1067
558	633	809	541
600	525	1216	700
542	658	742	658
783	491	1267	667
508	425	866	667
633	783	950	534
492	625	1367	484
651	967	917	717
550	567	916	575
475	642	1308	566
891	516	1258	608
442	567	1350	600
575	617	891	709
641	492	875	542
517	634	917	600
491	442	1042	617
809	725	1375	542
892	450	1383	566
575	517	917	600
509	459	742	566
600	600	1475	609
592	692	809	584
517	417	934	683
426	600	584	525
450	433	683	684
450	551	633	566
492	509	575	717
525	417	583	759
534	617	542	633
684	475	575	584
517	483	584	725
842	484	575	592
492	541	742	650
534	508	559	567
592	567	641	642
933	433	517	992
566	484	641	725
550	559	500	525
542	508	484	800
642	508	509	750
425	492	742	600
708	526	800	542
691	575	467	583
675	466	550	675
484	858	550	500
483	574	659	617
634	542	608	558
525	559	533	591
734	576	451	625
517	509	700	559
592	459	575	666
550	450	517	658
467	467	534	584
467	459	583	592
559	484	600	617
550	567	500	542
534	466	617	600
567	734	525	492
500	625	625	792
542	450	601	516
542	508	558	466
509	400	884	567
617	525	683	883
558	525	516	533
550	559	500	525
709	641	550	617
642	484	492	734
583	459	516	726
559	475	550	592
558	459	492	509
600	426	534	534
592	567	508	550
584	443	750	725
559	959	591	542
725	1300	600	658
642	333	641	992
650	816	451	559
550	517	551	617
550	517	566	833
616	492	525	675
534	400	784	608
608	517	575	583
491	500	592	616
609	459	500	500
692	559	492	708
583	450	509	567
575	484	708	575
534	792	658	991
592	692	558	1042
534	442	583	550
600	416	575	741
567	575	491	792
567	417	517	475
533	483	575	567
558	417	567	575
808	1392	817	499
550	558	583	500
508	475	575	491
517	442	567	599
450	475	634	641
575	501	592	1033
550	534	825	916
575	475	858	674
517	459	775	690
558	450	542	533
525	467	567	642
484	467	542	608
575	608	709	1108
567	450	600	791
542	517	550	1149
434	708	534	1324
867	500	525	650
575	550	509	1166
633	550	583	899
708	691	508	658
742	483	508	1024
517	476	491	1299
525	500	616	982
775	842	542	1374
692	559	499	682
659	484	534	524
900	434	542	507
700	534	534	774
425	525	683	567
550	450	666	508
575	550	650	583
608	350	700	691
533	442	651	624
508	608	833	866
625	408	617	666
566	741	542	658
600	666	533	1407
492	725	684	483
558	541	559	724
692	574	592	1357
633	807	509	666
550	758	550	724
659	542	550	566
708	658	608	533
584	750	676	608
733	732	517	549
658	583	509	641
708	766	542	724
725	857	542	533
817	675	492	1132
666	733	600	724
508	782	542	866
608	657	533	800
734	650	826	616
783	575	516	682
776	541	808	683
625	741	642	1041
700	708	725	691
684	775	541	1008
751	650	617	733
467	616	550	566
600	525	567	625
659	450	583	583
633	533	501	575
434	766	592	441
592	1366	784	641
550	900	617	691
617	1157	767	1249
908	757	758	600
642	1049	867	691
550	582	484	1124
617	716	666	616
484	825	562	1316
550	874	808	982
859	766	791	683
508	508	1000	666
758	507	617	866
575	724	483	658
559	608	608	608
458	508	642	1274
634	491	551	683
567	524	625	616
408	625	608	749
575	616	592	616
525	791	1092	991
434	691	784	1150
692	749	733	966
600	1158	750	625
967	1058	633	508
684	833	708	758
584	650	558	675
466	633	617	574
475	749	642	716
617	774	624	857
667	742	651	833
617	924	533	500
683	666	725	975
850	574	633	1249
716	1075	600	825
850	799	475	1166
767	1267	609	1183
633	500	559	867
576	691	650	591
583	557	700	775
584	565	642	641
525	666	659	641
650	833	534	574
484	1091	675	732
642	1366	651	582
550	924	750	1049
692	683	566	558
676	991	525	474
1076	866	525	708
642	808	558	983
625	724	700	857
608	549	633	1083
492	916	700	708
550	1157	733	624
592	641	617	524
734	1091	584	557
700	1266	983	1008
583	1075	542	549
617	624	425	691
809	608	651	575
675	775	642	599
526	957	534	474
667	741	650	574
517	908	658	516
550	707	908	549
450	791	625	533
567	574	725	599
400	574	634	524
566	817	700	700
542	624	517	699
450	707	625	883
876	566	658	808
500	557	592	658
575	583	583	716
525	641	500	624
934	924	646	640
601	632	608	624
525	583	484	632
525	808	517	557
550	441	559	582
550	1317	591	741
575	1178	642	490
766	691	567	891
808	932	592	566
792	800	575	449
825	574	492	641
734	1066	1108	650
1109	682	1458	583
558	482	825	674
609	1016	534	1441
759	691	650	549
833	625	725	1374
542	916	658	1208
625	658	550	975
917	666	817	624
583	391	625	616
600	608	492	975
775	841	609	708
784	616	676	616
1250	457	933	699
725	549	800	582
675	749	400	541
767	883	558	591
592	1174	742	650
617	416	633	633
517	599	1034	666
550	608	667	424
1058	524	934	591
583	516	675	466
1083	949	691	432
742	624	617	999
676	566	692	540
1025	633	608	599
833	566	500	599
592	1058	608	516
475	1250	700	1458
500	658	700	733
525	566	667	674
509	774	433	507
591	782	500	966
467	1266	658	574
625	633	450	599
459	516	583	391
733	975	467	916
617	770	558	391
601	841	741	491
775	482	517	558
467	924	576	416
542	1083	458	699
533	1233	434	566
525	490	408	733
958	508	766	574
551	458	633	907
584	432	525	491
641	508	525	533
559	666	566	999
600	432	667	466
583	541	500	1082
492	983	541	450
592	475	583	541
525	616	517	567
525	649	550	1049
533	1357	775	591
616	491	667	841
525	466	934	599
575	582	633	800
609	425	601	1300
575	574	942	1092
634	583	934	817
550	632	1167	1034
525	475	684	967
533	599	1116	1184
508	450	975	1125
700	783	734	1017
667	599	734	1425
933	508	634	1083
659	449	717	1075
733	624	1149	1092
792	374	567	942
700	1291	501	1109
533	450	567	1258
542	432	641	1174
734	599	867	1342
800	1083	475	817
625	533	925	959
642	408	533	1433
650	683	783	1067
659	483	534	1000
917	482	859	1326
867	516	600	1375
917	549	634	1358
533	432	550	933
442	482	742	1176
608	1382	767	866
517	633	825	1025
625	733	759	1383
675	657	884	1117
567	349	592	875
767	525	758	1067
691	609	817	1041
542	775	784	1466
900	1142	592	1092
591	1067	733	1025
667	541	850	933
575	1159	641	1275
650	1234	925	1425
575	775	601	1167
666	842	575	792
758	1100	517	1017
692	733	650	1083
608	691	592	958
517	775	600	867
709	650	450	1150
625	1058	525	933
1333	642	700	759
567	659	583	1150
817	850	608	1283
509	1259	592	950
908	817	467	1425
626	1292	625	1217
626	726	517	1200
567	1292	567	800
659	1116	700	1050
592	709	534	1017
458	950	475	1100
400	784	667	683
509	942	758	1042
575	726	609	941
684	983	591	742
508	742	342	766
817	1058	683	1100
800	1034	625	892
567	1183	858	1016
1017	683	959	1042
492	591	1484	992
600	759	808	950
667	1117	642	808
775	1184	634	1167
909	1084	601	1075
967	725	700	683
533	583	550	1384
675	583	800	1392
658	576	592	933
959	1192	550	1342
608	675	525	959
901	826	525	1209
450	975	559	800
575	942	1334	875
709	867	700	1109
875	767	609	942
1158	775	825	926
758	758	1009	925
592	1183	617	883
575	616	542	816
550	816	575	750
608	567	742	1467
1108	683	600	1042
734	558	1491	658
675	767	725	1000
491	1134	583	808
617	691	601	1342
600	1409	759	967
600	1017	700	775
458	659	609	1208
550	775	609	742
650	800	625	1075
591	583	550	1308
591	934	868	800
1067	775	859	1200
1059	892	675	850
534	750	517	1484
442	567	534	859
833	1300	550	1134
783	1059	625	825
567	783	575	1192
650	675	500	1392
550	1017	591	908
825	984	1183	1075
325	650	617	766
483	776	709	658
517	825	892	925
741	750	1341	950
633	817	592	1292
550	1342	525	992
483	892	825	900
775	1216	733	1267
617	725	642	967
500	716	717	808
625	700	592	750
617	884	492	1092
542	733	742	1225
717	1325	767	834
575	833	1067	692
625	783	642	1108
709	858	683	767
601	575	883	725
650	1192	559	1150
601	875	567	967
550	1200	875	859
534	993	767	1267
917	750	784	900
584	1058	575	1409
550	800	850	1325
742	583	942	958
683	1067	692	909
783	592	1225	758
692	583	584	1400
642	1409	1125	783
650	817	609	842
658	909	584	634
651	750	584	1317
550	1067	883	1159
683	583	975	775
633	700	1001	850
609	792	592	841
558	709	825	750
625	600	1275	817
525	567	1334	709
608	400	950	675
542	750	559	783
475	750	1175	908
575	708	650	1475
717	917	784	1292
626	750	551	884
733	1125	567	958
667	550	767	750
716	542	1125	1325
617	551	625	859
767	633	567	1259
583	792	525	941
658	658	1000	1150
642	809	867	1158
341	517	1000	1108
683	658	509	784
600	692	541	1108
692	591	467	1116
650	750	692	900
725	550	509	767
634	692	859	892
625	1042	542	992
700	699	517	842
634	542	583	1292
550	542	617	1325
683	658	484	1000
666	734	484	1334
708	626	492	1492
633	792	508	1467
692	533	575	1042
609	1367	567	1216
566	1058	583	1359
617	799	609	875
608	792	542	717
617	775	759	800
659	675	601	833
576	408	584	575
608	583	675	792
634	759	450	550
725	683	667	625
608	825	650	691
617	666	513	742
692	850	775	608
742	750	425	567
508	775	658	592
542	800	666	784
550	1325	542	558
641	700	709	608
658	909	567	667
676	1350	625	617
600	892	625	750
592	850	533	667
575	716	642	692
450	692	633	733
483	625	583	592
509	1100	700	692
592	717	700	592
492	734	525	800
650	684	559	666
525	617	425	667
525	658	633	558
551	834	659	534
617	700	1050	667
634	1383	817	784
584	1201	783	659
551	975	675	633
567	900	700	725
533	884	601	525
525	675	567	600
425	1000	550	658
508	750	517	567
508	775	634	559
451	667	533	525
525	667	567	592
575	525	742	617
676	716	649	676
492	801	684	584
458	625	625	608
534	708	633	566
450	917	617	508
375	966	559	542
359	666	741	509
375	650	625	542
500	742	641	533
483	951	634	517
542	1176	717	483
550	758	667	541
417	475	608	709
558	350	692	625
567	659	658	667
467	775	475	642
642	950	475	833
575	917	575	626
592	933	725	701
608	766	666	775
525	567	650	600
458	900	517	567
608	975	625	684
426	725	716	442
441	858	700	625
500	583	617	659
517	792	617	550
600	875	717	534
550	1250	566	559
492	741	708	600
509	629	633	517
467	775	708	525
541	758	625	575
491	925	525	483
434	617	567	517
484	800	608	609
375	733	508	600
458	625	675	550
542	792	609	583
525	717	542	491
483	1008	433	700
633	566	575	475
633	600	650	575
408	767	609	525
525	651	542	492
525	666	667	475
508	633	584	617
433	825	625	584
550	675	500	508
484	633	575	550
408	525	416	608
567	575	508	533
600	591	541	533
517	634	592	775
541	592	592	492
559	670	559	616
491	534	517	617
492	651	691	484
508	709	533	525
484	716	575	601
525	692	509	625
508	558	559	600
567	626	600	617
600	842	667	650
609	642	567	575
442	642	650	533
442	558	525	534
450	558	533	542
541	759	650	592
525	600	500	567
517	650	508	534
516	617	542	592
517	650	517	491
434	525	550	533
516	600	567	442
450	725	725	600
617	575	517	533
642	692	542	524
550	509	633	825
450	584	733	875
592	600	609	575
617	625	608	691
517	542	475	642
400	558	567	725
567	516	525	542
484	558	558	809
508	701	467	624
450	684	642	517
583	617	608	616
542	559	559	550
492	667	550	617
442	534	509	575
433	658	517	559
467	547	500	583
467	633	534	542
475	633	633	608
575	617	500	525
474	550	592	592
509	541	517	600
425	600	433	550
492	783	525	733
550	683	459	600
466	525	533	492
476	758	492	608
542	600	516	458
475	600	542	566
592	459	684	692
483	434	584	734
517	550	517	575
550	450	567	575
509	525	684	608
534	550	592	700
442	459	558	567
450	541	533	834
450	542	508	542
592	600	475	542
550	558	508	550
583	591	442	558
991	608	483	542
634	625	583	567
567	566	617	533
867	567	550	500
676	717	550	500
925	625	567	466
675	492	525	617
575	499	559	676
591	583	625	558
500	500	533	617
567	542	516	534
1259	517	550	533
542	551	475	550
758	666	684	691
608	575	683	625
542	492	592	775
800	517	559	700
551	483	484	608
376	500	525	633
416	667	825	642
525	683	634	674
1034	634	484	592
441	550	592	634
575	567	592	584
450	708	483	525
625	625	592	558
475	492	491	691
600	534	533	625
434	708	458	533
575	575	517	617
558	542	592	517
484	626	517	533
492	750	550	584
651	617	492	651
583	525	542	525
442	500	567	559
658	600	517	758
467	642	475	658
492	808	492	509
508	592	559	567
633	567	567	533
634	500	550	508
500	484	525	675
476	550	550	567
725	567	550	541
633	600	475	583
533	642	559	591
375	534	592	625
708	484	475	608
517	508	525	459
508	608	450	600
558	566	541	583
667	542	467	584
491	566	634	550
559	525	475	566
533	533	566	650
875	592	542	742
875	750	542	550
617	559	675	567
441	550	500	542
650	700	500	575
475	567	467	592
550	625	524	575
458	651	467	600
526	600	450	608
567	483	458	667
466	541	541	641
491	600	509	542
809	483	459	717
608	616	575	625
1184	550	650	767
608	508	817	691
750	758	542	667
592	617	500	734
567	534	467	709
567	525	550	716
634	475	551	558
642	492	534	817
550	466	508	559
491	450	509	975
517	441	558	608
583	467	475	800
625	450	467	791
342	517	783	700
350	416	850	625
617	558	1192	642
483	658	1167	766
700	551	542	550
617	592	1267	592
492	533	591	767
442	592	509	667
383	583	417	525
1318	692	550	584
1067	500	1151	883
608	542	567	725
1075	508	725	642
550	459	758	892
833	492	567	584
509	583	1275	642
483	625	550	875
592	567	559	608
400	566	633	575
684	542	550	625
708	583	1092	592
509	658	458	408
392	516	492	484
550	625	383	783
1001	600	641	600
567	526	450	709
817	450	459	516
534	550	576	675
501	542	600	642
509	492	416	633
650	459	442	617
559	525	608	500
733	558	383	584
566	533	500	792
517	592	925	576
692	658	492	583
542	558	501	566
867	566	642	600
641	500	466	625
584	567	600	625
517	684	567	542
633	616	684	491
609	517	509	533
1067	516	775	675
684	517	533	626
708	509	467	559
792	483	367	592
575	433	517	542
633	442	351	858
484	475	600	551
467	458	475	617
533	475	367	608
700	492	584	592
659	542	583	717
658	625	617	700
792	575	433	567
759	559	700	550
684	492	500	1091
642	550	659	666
784	575	483	575
534	567	500	466
517	617	608	866
842	575	542	817
916	558	692	683
592	492	650	684
608	692	592	800
592	750	375	625
483	667	575	484
633	742	550	434
592	558	492	450
641	759	425	442
550	1017	608	525
550	609	576	484
709	609	650	392
567	533	575	584
591	858	575	500
767	825	691	600
542	583	500	758
642	650	433	675
800	866	425	500
592	1017	741	600
608	1042	667	458
692	750	466	508
567	717	475	625
608	758	542	609
750	700	583	567
567	676	617	450
850	492	692	534
667	692	708	467
976	733	667	559
600	983	567	500
642	991	734	617
842	559	516	475
667	584	817	734
1342	792	375	517
567	592	1066	525
617	616	767	617
733	817	475	575
559	858	517	476
700	666	483	542
742	541	451	625
617	533	1259	608
459	592	500	584
676	558	608	458
784	716	800	733
576	592	749	750
666	633	592	483
675	591	450	508
600	616	501	483
650	450	691	567
633	434	500	500
750	609	492	834
617	534	433	425
725	584	575	508
592	558	508	550
800	609	542	634
608	517	467	550
591	466	450	509
600	767	801	784
875	808	608	633
600	833	775	558
567	550	509	575
684	750	717	542
1067	509	633	575
633	508	634	658
1008	550	425	884
808	466	517	850
634	675	509	634
717	492	484	1051
750	516	1083	508
567	483	500	516
575	783	567	508
542	583	575	625
1116	525	417	450
742	475	400	450
517	576	567	475
758	575	1092	583
1000	509	567	417
534	534	575	767
575	517	526	784
567	500	700	691
617	600	642	517
650	558	851	525
625	508	549	867
767	458	617	609
492	625	650	533
517	442	609	750
467	591	917	617
559	1009	700	584
584	600	642	917
475	617	608	650
817	967	600	876
808	600	650	567
517	567	492	500
441	642	842	617
525	617	691	500
600	441	550	584
391	425	492	584
467	484	667	583
433	1100	741	700
459	575	900	734
492	550	884	717
492	492	658	575
1183	550	750	483
683	366	591	600
716	425	867	442
592	392	609	733
533	500	633	517
500	408	651	500
567	825	651	867
583	708	767	617
667	967	900	1059
567	859	716	742
542	600	600	725
450	533	625	616
492	442	558	567
509	617	542	617
550	534	642	558
509	501	575	575
517	642	592	516
483	567	641	876
558	517	559	608
634	467	650	642
600	467	567	558
550	509	559	691
509	517	742	576
484	400	616	492
475	525	617	499
525	392	617	442
558	366	559	542
459	392	542	658
458	317	816	542
542	625	851	400
483	384	650	484
575	425	575	891
434	475	825	508
534	633	542	1100
517	475	917	550
541	500	500	700
559	733	500	659
508	583	533	1108
442	841	1009	476
492	992	700	859
492	791	684	692
575	641	850	500
567	525	633	784
592	584	475	483
733	667	709	600
500	399	484	967
459	792	675	975
451	475	541	709
517	925	717	874
650	550	525	958
484	492	608	743
484	750	867	625
575	566	583	758
442	750	567	808
525	725	608	592
526	966	575	849
567	642	550	634
684	484	534	659
450	525	609	525
533	616	617	884
542	725	708	692
525	733	584	834
658	725	626	783
584	800	550	733
526	433	592	775
508	401	891	692
434	575	625	600
600	567	633	825
666	684	558	766
509	574	700	583
634	458	859	700
583	500	658	675
641	475	608	609
575	575	833	934
550	616	650	700
533	842	650	617
575	617	516	608
500	700	858	617
742	408	584	1150
767	508	792	850
533	633	700	725
575	692	650	983
500	909	650	817
550	541	550	525
550	526	534	1075
467	567	1091	642
492	667	783	692
517	475	617	617
525	675	567	724
517	442	725	692
491	733	600	633
675	684	625	875
616	784	501	676
475	733	667	608
583	467	951	692
516	575	509	642
467	475	859	525
517	600	742	658
525	733	701	901
550	633	592	667
459	859	567	667
567	600	675	675
492	700	741	983
742	508	1300	858
650	550	1017	751
575	666	625	833
555	575	625	867
692	534	633	1166
551	667	659	1334
583	458	525	700
575	634	892	1308
659	617	550	583
508	542	475	675
567	517	491	567
683	800	733	700
592	792	467	575
500	575	608	783
601	616	542	734
500	559	626	742
526	841	575	700
658	575	600	533
492	592	783	717
433	867	617	667
534	692	700	650
717	642	584	559
525	508	608	1050
633	708	542	608
501	459	550	583
675	441	525	667
833	425	592	1059
567	517	483	617
792	509	608	625
484	616	517	650
584	709	600	575
683	500	600	691
592	483	500	591
575	400	550	575
426	550	575	633
450	575	583	750
425	1126	650	733
433	617	608	1017
442	676	675	716
442	617	617	692
400	567	517	850
475	817	608	659
459	542	567	1033
533	509	591	592
492	841	558	1050
484	533	975	683
608	733	500	667
516	725	550	600
534	617	509	599
467	600	466	675
484	833	583	550
908	683	516	1350
442	758	475	716
408	783	509	883
508	1117	567	826
559	633	533	967
525	700	525	733
525	1400	475	900
525	1058	442	642
425	925	533	734
984	617	634	659
509	742	542	634
425	683	501	950
600	725	617	733
484	733	550	766
550	575	546	1175
534	734	534	733
467	550	508	950
550	683	466	741
609	742	558	742
542	600	675	1217
567	525	650	934
400	641	559	875
550	566	609	1141
442	809	584	1083
550	542	567	792
458	700	617	700
525	742	517	916
425	567	516	692
483	725	592	942
491	708	717	692
625	809	558	733
400	525	533	533
392	750	575	1317
551	692	716	758
434	559	550	575
367	584	558	884
425	834	517	567
441	441	633	1242
467	625	900	717
658	608	667	734
458	575	526	1125
533	983	684	667
408	574	659	1124
658	784	550	1008
433	625	826	1251
442	667	592	825
475	658	875	592
475	834	542	733
476	617	525	742
550	609	534	667
500	575	542	841
683	775	509	542
450	517	666	850
600	584	550	542
458	675	516	641
383	683	550	667
483	600	634	616
500	617	592	716
375	600	684	617
484	508	608	575
542	609	633	483
467	808	559	500
583	633	575	542
533	651	958	450
425	1167	583	692
392	1250	592	400
491	525	559	550
491	701	617	609
583	483	750	692
525	741	567	600
475	766	592	509
742	717	508	692
491	542	534	575
575	750	567	475
808	825	567	508
634	684	559	575
667	725	517	425
508	866	509	450
516	575	734	508
500	708	567	592
659	950	509	500
425	675	808	550
516	850	717	534
508	750	549	450
501	550	500	509
734	600	567	525
442	633	583	500
709	575	658	558
517	550	550	525
542	658	459	492
475	1167	517	509
483	800	741	501
609	575	550	542
416	550	525	533
509	550	600	550
467	667	517	542
726	775	675	592
834	742	509	483
534	625	858	500
450	667	441	608
492	934	475	758
475	683	492	475
450	942	834	375
484	608	492	342
400	675	625	433
525	550	542	500
509	642	575	525
433	650	425	459
559	800	475	508
616	1225	458	509
517	609	450	483
634	758	509	542
500	775	600	700
425	716	467	558
558	633	416	634
466	742	692	583
641	759	933	667
542	617	833	642
592	709	467	792
575	908	559	500
900	592	476	533
942	859	492	534
667	825	567	567
725	692	475	766
591	716	483	776
667	700	567	516
742	758	484	708
817	1158	467	608
934	650	467	534
609	675	667	517
642	609	375	566
567	826	517	533
575	841	651	542
566	742	708	483
691	867	700	483
950	725	509	600
575	642	467	517
616	684	559	476
600	767	783	525
676	658	550	492
583	666	558	433
475	691	467	525
650	683	459	484
617	716	491	434
734	675	467	592
709	983	517	550
484	817	467	484
459	900	725	767
508	733	492	591
509	741	517	617
559	583	417	624
550	792	534	700
492	650	425	526
583	666	492	475
766	1359	516	550
675	817	500	600
567	792	633	509
524	609	492	458
609	517	500	534
500	475	691	784
525	659	500	516
492	600	475	600
659	492	492	500
475	758	500	500
500	1067	541	509
783	666	491	616
692	566	451	558
692	433	466	750
442	367	458	533
650	424	417	534
675	542	508	675
[truncated: 6,490 more rows]

## Sheet: figure5c_Gamma1
	V	AV
	0.400044	0.386776
	0.449192	0.653164
	0.707747	0.666352
	0.576824	0.451562
	0.615467	0.505675
	0.217799	0.275212
	0.721307	0.60771
	0.492216	0.645389
	0.525553	0.414934
	0.570477	0.476981
	0.787238	1.01065
	0.423827	0.579197
	0.530687	0.171511
	1.01647	0.617416
	0.889124	0.810311
	0.507468	0.543837
	0.789882	0.710212
	0.611305	0.664004
	0.582439	0.570391
	0.613487	0.539214
	0.309173	0.314142
	0.590026	0.596089
	0.285523	0.268778
	0.367431	0.442425
	0.509257	0.710398
	0.580446	0.895405
	0.478536	0.234429
	0.557179	0.519017
	0.564253	0.583672
	0.454779	0.44225
	0.550878	0.423575
	0.343304	0.211786
	0.425031	0.577714
	0.601872	0.518837
	0.402279	0.513306
	0.354843	0.347636
	0.668467	0.7432
	0.580857	0.302793
	0.690079	0.568996
	0.710575	0.586408
mean	0.551334	0.527534

## Sheet: figure5d_Gamma2
	V	AV
	1.90368	1.61354
	1.9473	2.1744
	1.27247	1.64561
	1.61725	1.58729
	1.25846	1.2333
	0.740647	1.23393
	0.595942	2.56535
	0.766227	1.28004
	1.64021	0.991334
	1.08471	1.94918
	2.47795	2.24093
	0.232138	1.04564
	1.60064	1.60766
	0.45	2.86616
	2.03017	1.50022
	1.16283	1.44336
	1.40005	2.21637
	2.01119	2.0307
	1.56996	1.25623
	1.78621	1.49304
	1.64711	1.7049
	1.55056	1.47491
	1.11116	1.27793
	0.721097	1.06997
	1.60626	1.78414
	1.28161	1.87334
	1.07363	2.49355
	1.37853	1.24984
	1.79146	1.58106
	1.04553	0.868811
	0.53815	1.01539
	1.48364	1.28754
	1.15946	1.8104
	0.99923	1.318
	1.16784	1.88497
	0.885258	0.739845
	1.31015	1.89457
	1.34866	1.43687
	2.05376	2.7689
	2.01851	1.6109
mean	1.34299	1.628

## Sheet: figure5e_Beta
	V	AV
	0.561985	0.553313
	0.567407	0.556995
	0.519064	0.521991
	0.521179	0.571931
	0.481613	0.490443
	0.529728	0.579558
	0.533097	0.544147
	0.52015	0.531265
	0.545492	0.553734
	0.487533	0.511789
	0.539212	0.545219
	0.557999	0.591317
	0.56125	0.556298
	0.520327	0.514118
	0.553789	0.55047
	0.542238	0.553476
	0.545155	0.541758
	0.529364	0.520295
	0.543496	0.542201
	0.635685	0.612587
	0.59638	0.588719
	0.583183	0.586922
	0.567127	0.570608
	0.534586	0.546707
	0.581129	0.559788
	0.59643	0.574799
	0.52295	0.55367
	0.536836	0.568583
	0.493963	0.532274
	0.50513	0.566851
	0.568443	0.567187
	0.544146	0.583859
	0.497012	0.525364
	0.552177	0.505914
	0.578294	0.595288
	0.551387	0.551373
	0.539159	0.56366
	0.546379	0.566864
	0.503685	0.53344
	0.574722	0.543522
mean	0.544222	0.553207

## Sheet: figure5f_Alpha
	V	AV
	1.16004	1.10851
	0.941199	0.899639
	1.11107	1.03724
	1.10504	1.08045
	1.39399	1.36271
	1.56434	1.42561
	0.989715	0.932451
	1.28127	1.11745
	1.33862	1.40002
	1.09291	1.12093
	0.891767	0.949619
	1.23924	1.24024
	1.18331	1.07738
	0.807686	0.934945
	0.921137	0.952811
	1.07832	1.05045
	0.840016	0.835837
	1.16655	0.963393
	1.06727	1.11256
	1.4083	1.50228
	1.23961	1.19072
	0.8701	0.96528
	1.25473	1.23497
	1.05639	1.16723
	1.1664	1.22888
	1.03475	0.98282
	1.28702	1.15883
	1.12294	1.1194
	0.989483	1.12891
	1.07529	1.0603
	1.40938	1.21492
	1.32058	1.30647
	1.09286	1.05143
	1.24056	1.15334
	1.09992	1.20627
	1.25185	1.19401
	1.03144	1.07901
	1.16678	1.35762
	0.810587	0.857991
	1.03763	1.06918
mean	1.1285	1.1208

## Sheet: figure5g_nDT
	V	AV
	0.363745	0.403112
	0.316338	0.361075
	0.296835	0.352314
	0.305338	0.368099
	0.330193	0.36584
	0.326241	0.580897
	0.403734	0.429105
	0.301945	0.374474
	0.31076	0.327329
	0.306467	0.309535
	0.348989	0.374302
	0.312162	0.333048
	0.379405	0.436296
	0.408583	0.404086
	0.358272	0.367481
	0.37123	0.38823
	0.401843	0.417085
	0.295867	0.413985
	0.421875	0.473688
	0.54314	0.575448
	0.438989	0.464259
	0.342498	0.327242
	0.401418	0.448905
	0.372377	0.441313
	0.488684	0.495193
	0.384198	0.437287
	0.33688	0.445326
	0.396052	0.440337
	0.443303	0.413148
	0.291615	0.312266
	0.328097	0.459291
	0.39638	0.442982
	0.354189	0.428427
	0.420069	0.476305
	0.420596	0.422461
	0.418864	0.453845
	0.318227	0.298696
	0.412941	0.335239
	0.370363	0.376412
	0.373666	0.38989
mean	0.370309	0.409106
